# Supplementary material for: Bis[2-(2-oxoindolin-3-yl­idene)-N-phenylhydrazinecarbothio­amidato-κ3 O,N 2,S]nickel(II) dimethyl­formamide monosolvate
Source: Acta Crystallogr Sect E Struct Rep Online. 2012 Apr 4;68(Pt 5):m538–9. doi: 10.1107/S1600536812012834 (PMC3344298; doi:10.1107/S1600536812012834)
Supplement: Supplementary file 1 [file e-68-0m538-sup1.cif]

##############################################################################
#                                                                            #
# This CIF contains the data in a paper accepted for publication in          #
# Acta Crystallographica Section E. It conforms to the requirements of       #
# Notes for Authors for Acta Crystallographica Section E, and has been       #
# peer reviewed under the auspices of the IUCr Commission on Journals.       #
#                                                                            #
# Full details of the Crystallographic Information File format               #
# are given in the paper "The Crystallographic Information File (CIF):       #
# a New Standard Archive File for Crystallography" by S. R. Hall, F. H.      #
# Allen and I. D. Brown [Acta Cryst. (1991), A47, 655-685].                  #
#                                                                            #
# The current version of the core CIF dictionary is obtainable from          #
# ftp://ftp.iucr.org/pub/cif_core.dic.                                       #
#                                                                            #
# Software is freely available for graphical display of the structure(s)     #
# in this CIF. For information consult the CIF software page                 #
# http://www.iucr.org/resources/cif/software.                                #
#                                                                            #
# This file may be used for bona fide research purposes within the           #
# scientific community so long as proper attribution is given to the journal # 
# article from which it was obtained.                                        #
#                                                                            #
##############################################################################
data_I
_audit_creation_method     SHELXL-97
_chemical_name_systematic
;
Bis[2-(2-oxoindolin-3-ylidene)-<i>N</i>-phenylhydrazinecarbothioamidato-
\k^3^<i>O</i>,<i>N</i>^2^,<i>S</i>]nickel(II) dimethylformamide monosolvate
;
_chemical_name_common     ?
_chemical_formula_moiety     'C30 H22 N8 Ni O2 S2, C3 H7 N O'
_chemical_formula_sum     'C33 H29 N9 Ni O3 S2'
_chemical_formula_iupac     '[Ni (C15 H11 N4 O S)2], C3 H7 N O'
_chemical_formula_weight     722.48
_chemical_melting_point     ?
_symmetry_cell_setting     triclinic
_symmetry_space_group_name_H-M     'P -1'
_symmetry_space_group_name_Hall     '-P 1'
loop_
    _symmetry_equiv_pos_as_xyz
    'x, y, z'
    '-x, -y, -z'
_cell_length_a     12.2491(2)
_cell_length_b     12.3170(3)
_cell_length_c     13.1142(2)
_cell_angle_alpha     104.8540(10)
_cell_angle_beta     112.9430(10)
_cell_angle_gamma     102.7980(10)
_cell_volume     1642.31(5)
_cell_formula_units_Z     2
_cell_measurement_reflns_used     9906
_cell_measurement_theta_min     2.67
_cell_measurement_theta_max     29.92
_cell_measurement_temperature     100.0(10)
_exptl_crystal_description     'needle'
_exptl_crystal_colour     'green'
_exptl_crystal_size_max     0.45
_exptl_crystal_size_mid     0.15
_exptl_crystal_size_min     0.13
_exptl_crystal_density_diffrn     1.461
_exptl_crystal_density_meas     ?
_exptl_crystal_density_method     'not measured'
_exptl_crystal_F_000     748
_exptl_absorpt_coefficient_mu     0.768
_exptl_absorpt_correction_type     multi-scan
_exptl_absorpt_process_details     '(SADABS; Bruker, 2005)'
_exptl_absorpt_correction_T_min     0.7229
_exptl_absorpt_correction_T_max     0.9061
_exptl_special_details     ?
_diffrn_ambient_temperature     100(2)
_diffrn_radiation_type     MoK\a
_diffrn_radiation_wavelength     0.71073
_diffrn_radiation_source     'fine-focus sealed tube'
_diffrn_radiation_monochromator     graphite
_diffrn_measurement_device_type     'Bruker APEXII CCD'
_diffrn_measurement_method     '\f and \w scans'
_diffrn_detector_area_resol_mean     ?
_diffrn_reflns_number     34412
_diffrn_reflns_av_R_equivalents     0.0326
_diffrn_reflns_av_sigmaI/netI     0.0377
_diffrn_reflns_theta_min     1.82
_diffrn_reflns_theta_max     30.04
_diffrn_reflns_theta_full     30.04
_diffrn_measured_fraction_theta_max     0.981
_diffrn_measured_fraction_theta_full     0.981
_diffrn_reflns_limit_h_min     -16
_diffrn_reflns_limit_h_max     16
_diffrn_reflns_limit_k_min     -16
_diffrn_reflns_limit_k_max     17
_diffrn_reflns_limit_l_min     -18
_diffrn_reflns_limit_l_max     18
_diffrn_standards_number     0
_diffrn_standards_interval_count     ?
_diffrn_standards_interval_time     ?
_diffrn_standards_decay_%     ?
_refine_special_details
;
Refinement of <i>F</i>^2^ against ALL reflections. The weighted <i>R</i>-factor
<i>wR</i> and goodness of fit <i>S</i> are based on <i>F</i>^2^, conventional
<i>R</i>-factors <i>R</i> are based on <i>F</i>, with <i>F</i> set to zero for
negative <i>F</i>^2^. The threshold expression of <i>F</i>^2^ >
\s(<i>F</i>^2^) is used only for calculating <i>R</i>-factors(gt) <i>etc</i>.
and is not relevant to the choice of reflections for refinement.
<i>R</i>-factors based on <i>F</i>^2^ are statistically about twice as large
as those based on <i>F</i>, and <i>R</i>- factors based on ALL data will be
even larger.
;
_reflns_number_total     9435
_reflns_number_gt     7397
_reflns_threshold_expression     I>2sigma(I)
_refine_ls_structure_factor_coef     Fsqd
_refine_ls_matrix_type     full
_refine_ls_R_factor_all     0.0583
_refine_ls_R_factor_gt     0.0406
_refine_ls_wR_factor_gt     0.0972
_refine_ls_wR_factor_ref     0.1066
_refine_ls_goodness_of_fit_ref     1.029
_refine_ls_restrained_S_all     1.030
_refine_ls_number_reflns     9435
_refine_ls_number_parameters     481
_refine_ls_number_restraints     25
_refine_ls_hydrogen_treatment     mixed
_refine_ls_weighting_scheme     calc
_refine_ls_weighting_details
         'calc w=1/[\s^2^(Fo^2^)+(0.0498P)^2^+0.8476P] where P=(Fo^2^+2Fc^2^)/3'
_atom_sites_solution_hydrogens     geom
_atom_sites_solution_primary     direct
_atom_sites_solution_secondary     difmap
_refine_ls_shift/su_max     0.002
_refine_ls_shift/su_mean     0.000
_refine_diff_density_max     0.627
_refine_diff_density_min     -0.370
_refine_ls_extinction_method     none
_refine_ls_extinction_coef     ?
loop_
    _atom_type_symbol
    _atom_type_description
    _atom_type_scat_dispersion_real
    _atom_type_scat_dispersion_imag
    _atom_type_scat_source
    'C' 'C' 0.0033 0.0016
                         'International Tables Vol C Tables 4.2.6.8 and 6.1.1.4'
    'H' 'H' 0.0000 0.0000
                         'International Tables Vol C Tables 4.2.6.8 and 6.1.1.4'
    'N' 'N' 0.0061 0.0033
                         'International Tables Vol C Tables 4.2.6.8 and 6.1.1.4'
    'O' 'O' 0.0106 0.0060
                         'International Tables Vol C Tables 4.2.6.8 and 6.1.1.4'
    'S' 'S' 0.1246 0.1234
                         'International Tables Vol C Tables 4.2.6.8 and 6.1.1.4'
    'Ni' 'Ni' 0.3393 1.1124
                         'International Tables Vol C Tables 4.2.6.8 and 6.1.1.4'
_computing_data_collection     'APEX2 (Bruker, 2005)'
_computing_cell_refinement     'SAINT (Bruker, 2005)'
_computing_data_reduction     'SAINT (Bruker, 2005)'
_computing_structure_solution     'SHELXS97(Sheldrick, 2008)'
_computing_structure_refinement     'SHELXL97 (Sheldrick, 2008)'
_computing_molecular_graphics     'SHELXTL (Sheldrick, 2008)'
_computing_publication_material
                             'SHELXTL (Sheldrick, 2008) and PLATON (Spek, 2009)'
loop_
    _atom_site_type_symbol
    _atom_site_label
    _atom_site_fract_x
    _atom_site_fract_y
    _atom_site_fract_z
    _atom_site_U_iso_or_equiv
    _atom_site_adp_type
    _atom_site_calc_flag
    _atom_site_refinement_flags
    _atom_site_occupancy
    _atom_site_symmetry_multiplicity
    _atom_site_disorder_assembly
    _atom_site_disorder_group
    Ni Ni1 0.78451(2) 0.19687(2) 0.41425(2) 0.01968(7) Uani d . 1 1 . .
    S S1 0.70744(4) 0.35633(4) 0.42739(5) 0.02561(11) Uani d . 1 1 . .
    S S2 0.65024(5) 0.08658(4) 0.47337(4) 0.02594(11) Uani d . 1 1 . .
    O O1 0.90909(12) 0.09464(11) 0.45887(12) 0.0248(3) Uani d . 1 1 . .
    O O2 0.87054(12) 0.23656(11) 0.29881(12) 0.0241(3) Uani d . 1 1 . .
    N N1 1.12110(15) 0.15001(14) 0.60044(15) 0.0242(3) Uani d . 1 1 . .
    N N2 0.94274(14) 0.33207(13) 0.55479(14) 0.0201(3) Uani d . 1 1 . .
    N N3 0.95747(15) 0.44742(13) 0.59700(14) 0.0223(3) Uani d . 1 1 . .
    N N4 0.86366(17) 0.58352(14) 0.58507(16) 0.0260(4) Uani d . 1 1 . .
    N N5 0.83284(18) 0.11914(17) 0.10848(16) 0.0309(4) Uani d . 1 1 . .
    N N6 0.66127(14) 0.05595(13) 0.25591(14) 0.0199(3) Uani d . 1 1 . .
    N N7 0.55864(15) -0.03271(14) 0.23367(14) 0.0223(3) Uani d . 1 1 . .
    N N8 0.44456(16) -0.10476(15) 0.32126(16) 0.0271(4) Uani d . 1 1 . .
    C C1 1.01396(18) 0.17003(16) 0.54342(17) 0.0220(4) Uani d . 1 1 . .
    C C2 1.22052(18) 0.26024(16) 0.68514(17) 0.0228(4) Uani d . 1 1 . .
    C C3 1.34585(19) 0.27929(18) 0.75792(18) 0.0272(4) Uani d . 1 1 . .
    H H3A 1.3761 0.2145 0.7565 0.033 Uiso calc R 1 1 . .
    C C4 1.42602(19) 0.39775(18) 0.83346(19) 0.0302(4) Uani d . 1 1 . .
    H H4A 1.5128 0.4140 0.8849 0.036 Uiso calc R 1 1 . .
    C C5 1.38212(19) 0.49286(18) 0.83545(18) 0.0286(4) Uani d . 1 1 . .
    H H5A 1.4392 0.5726 0.8883 0.034 Uiso calc R 1 1 . .
    C C6 1.25508(18) 0.47278(17) 0.76076(17) 0.0247(4) Uani d . 1 1 . .
    H H6A 1.2254 0.5378 0.7614 0.030 Uiso calc R 1 1 . .
    C C7 1.17367(18) 0.35500(16) 0.68558(16) 0.0220(4) Uani d . 1 1 . .
    C C8 1.04087(17) 0.29907(15) 0.59716(16) 0.0205(3) Uani d . 1 1 . .
    C C9 0.84681(17) 0.46578(16) 0.54011(17) 0.0217(4) Uani d . 1 1 . .
    C C10 0.78016(19) 0.64753(17) 0.56415(18) 0.0248(4) Uani d . 1 1 . .
    C C11 0.8371(2) 0.77289(18) 0.6156(2) 0.0306(4) Uani d . 1 1 . .
    H H11A 0.9271 0.8096 0.6597 0.037 Uiso calc R 1 1 . .
    C C12 0.7638(2) 0.8445(2) 0.6031(2) 0.0362(5) Uani d . 1 1 . .
    H H12A 0.8039 0.9297 0.6383 0.043 Uiso calc R 1 1 . .
    C C13 0.6330(2) 0.7927(2) 0.5401(2) 0.0353(5) Uani d . 1 1 . .
    H H13A 0.5826 0.8416 0.5318 0.042 Uiso calc R 1 1 . .
    C C14 0.5770(2) 0.6699(2) 0.4895(3) 0.0444(6) Uani d . 1 1 . .
    H H14A 0.4869 0.6340 0.4459 0.053 Uiso calc R 1 1 . .
    C C15 0.6487(2) 0.5963(2) 0.5005(2) 0.0418(6) Uani d . 1 1 . .
    H H15A 0.6076 0.5112 0.4645 0.050 Uiso calc R 1 1 . .
    C C16 0.80929(18) 0.14680(17) 0.20257(17) 0.0246(4) Uani d . 1 1 . .
    C C17 0.7387(2) 0.00967(19) 0.01605(18) 0.0292(4) Uani d . 1 1 . .
    C C18 0.7279(2) -0.0482(2) -0.0946(2) 0.0383(5) Uani d . 1 1 . .
    H H18A 0.7892 -0.0172 -0.1171 0.046 Uiso calc R 1 1 . .
    C C19 0.6232(2) -0.1538(2) -0.1715(2) 0.0385(5) Uani d . 1 1 . .
    H H19A 0.6121 -0.1951 -0.2488 0.046 Uiso calc R 1 1 . .
    C C20 0.5349(2) -0.2000(2) -0.13809(19) 0.0347(5) Uani d . 1 1 . .
    H H20A 0.4647 -0.2725 -0.1927 0.042 Uiso calc R 1 1 . .
    C C21 0.5470(2) -0.14246(18) -0.02595(18) 0.0289(4) Uani d . 1 1 . .
    H H21A 0.4864 -0.1750 -0.0032 0.035 Uiso calc R 1 1 . .
    C C22 0.64997(19) -0.03614(17) 0.05159(17) 0.0248(4) Uani d . 1 1 . .
    C C23 0.69379(17) 0.04848(16) 0.17166(16) 0.0217(4) Uani d . 1 1 . .
    C C24 0.54556(18) -0.02168(16) 0.33181(17) 0.0236(4) Uani d . 1 1 . .
    C C25 0.35014(19) -0.21055(18) 0.22267(18) 0.0282(4) Uani d . 1 1 . .
    C C26 0.3149(2) -0.2297(2) 0.10356(19) 0.0317(4) Uani d . 1 1 . .
    H H26A 0.3559 -0.1699 0.0835 0.038 Uiso calc R 1 1 . .
    C C27 0.2200(2) -0.3359(2) 0.0138(2) 0.0381(5) Uani d . 1 1 . .
    H H27A 0.1963 -0.3484 -0.0676 0.046 Uiso calc R 1 1 . .
    C C28 0.1592(2) -0.4240(2) 0.0413(2) 0.0438(6) Uani d . 1 1 . .
    H H28A 0.0950 -0.4971 -0.0207 0.053 Uiso calc R 1 1 . .
    C C29 0.1926(2) -0.4047(2) 0.1598(2) 0.0456(6) Uani d . 1 1 . .
    H H29A 0.1500 -0.4644 0.1790 0.055 Uiso calc R 1 1 . .
    C C30 0.2880(2) -0.2989(2) 0.2512(2) 0.0361(5) Uani d . 1 1 . .
    H H30A 0.3109 -0.2865 0.3325 0.043 Uiso calc R 1 1 . .
    N N9 0.8695(2) 0.7307(2) 0.0180(3) 0.0608(7) Uani d . 1 1 . .
    C C33 0.8769(3) 0.7217(4) -0.0834(4) 0.0751(11) Uani d U 1 1 A .
    H H33A 0.8143 0.6683 -0.1624 0.090 Uiso calc PR 0.486(15) 1 A 1
    H H33B 0.7932 0.6948 -0.1495 0.090 Uiso d PR 0.514(15) 1 A 2
    O O3 0.9859(7) 0.7999(10) -0.0528(10) 0.070(2) Uani d PU 0.486(15) 1 A 1
    C C31 0.7511(15) 0.6693(17) 0.0101(17) 0.113(6) Uani d PDU 0.486(15) 1 A 1
    H H31A 0.6901 0.6178 -0.0736 0.169 Uiso calc PR 0.486(15) 1 A 1
    H H31B 0.7179 0.7284 0.0404 0.169 Uiso calc PR 0.486(15) 1 A 1
    H H31C 0.7640 0.6197 0.0583 0.169 Uiso calc PR 0.486(15) 1 A 1
    C C32 0.9682(15) 0.8108(15) 0.1582(11) 0.140(7) Uani d PDU 0.486(15) 1 A 1
    H H32A 1.0540 0.8423 0.1681 0.210 Uiso calc PR 0.486(15) 1 A 1
    H H32B 0.9671 0.7606 0.2052 0.210 Uiso calc PR 0.486(15) 1 A 1
    H H32C 0.9430 0.8781 0.1861 0.210 Uiso calc PR 0.486(15) 1 A 1
    O O3X 0.9563(5) 0.7356(8) -0.1188(8) 0.056(2) Uani d PU 0.514(15) 1 A 2
    C C31X 0.7529(9) 0.6800(9) 0.0153(8) 0.040(2) Uani d PDU 0.514(15) 1 A 2
    H H31D 0.6858 0.6375 -0.0680 0.061 Uiso calc PR 0.514(15) 1 A 2
    H H31E 0.7319 0.7441 0.0564 0.061 Uiso calc PR 0.514(15) 1 A 2
    H H31F 0.7600 0.6232 0.0558 0.061 Uiso calc PR 0.514(15) 1 A 2
    C C32X 0.9868(9) 0.7923(8) 0.1185(9) 0.070(3) Uani d PDU 0.514(15) 1 A 2
    H H32D 1.0535 0.7815 0.0979 0.105 Uiso calc PR 0.514(15) 1 A 2
    H H32E 0.9902 0.7609 0.1808 0.105 Uiso calc PR 0.514(15) 1 A 2
    H H32F 1.0001 0.8782 0.1483 0.105 Uiso calc PR 0.514(15) 1 A 2
    H H1N8 0.442(2) -0.092(2) 0.388(2) 0.037(7) Uiso d . 1 1 . .
    H H1N1 1.127(3) 0.086(3) 0.590(2) 0.045(8) Uiso d . 1 1 . .
    H H1N5 0.901(3) 0.162(3) 0.107(3) 0.055(8) Uiso d . 1 1 . .
    H H1N4 0.938(2) 0.627(2) 0.630(2) 0.033(7) Uiso d . 1 1 . .
loop_
    _atom_site_aniso_label
    _atom_site_aniso_U_11
    _atom_site_aniso_U_22
    _atom_site_aniso_U_33
    _atom_site_aniso_U_12
    _atom_site_aniso_U_13
    _atom_site_aniso_U_23
    Ni1 0.01728(12) 0.01467(11) 0.02259(12) 0.00379(9) 0.00726(9) 0.00553(9)
    S1 0.0183(2) 0.0182(2) 0.0310(2) 0.00567(18) 0.00575(19) 0.00578(19)
    S2 0.0247(2) 0.0222(2) 0.0242(2) 0.00144(19) 0.0111(2) 0.00564(18)
    O1 0.0202(7) 0.0157(6) 0.0281(7) 0.0044(5) 0.0050(6) 0.0051(5)
    O2 0.0210(7) 0.0196(6) 0.0250(7) 0.0007(5) 0.0099(6) 0.0057(5)
    N1 0.0217(8) 0.0147(7) 0.0282(8) 0.0075(6) 0.0055(7) 0.0054(6)
    N2 0.0200(8) 0.0149(7) 0.0234(7) 0.0055(6) 0.0090(6) 0.0069(6)
    N3 0.0204(8) 0.0141(7) 0.0272(8) 0.0057(6) 0.0081(6) 0.0056(6)
    N4 0.0191(8) 0.0163(7) 0.0359(9) 0.0069(7) 0.0087(7) 0.0065(7)
    N5 0.0284(9) 0.0325(9) 0.0300(9) 0.0049(8) 0.0165(8) 0.0103(8)
    N6 0.0156(7) 0.0163(7) 0.0244(8) 0.0043(6) 0.0075(6) 0.0073(6)
    N7 0.0182(8) 0.0192(7) 0.0256(8) 0.0038(6) 0.0094(6) 0.0071(6)
    N8 0.0243(9) 0.0248(8) 0.0254(8) 0.0006(7) 0.0117(7) 0.0065(7)
    C1 0.0213(9) 0.0161(8) 0.0246(9) 0.0070(7) 0.0078(7) 0.0064(7)
    C2 0.0216(9) 0.0174(8) 0.0240(9) 0.0062(7) 0.0074(7) 0.0060(7)
    C3 0.0243(10) 0.0220(9) 0.0305(10) 0.0101(8) 0.0081(8) 0.0092(8)
    C4 0.0219(10) 0.0269(10) 0.0308(10) 0.0064(8) 0.0043(8) 0.0095(8)
    C5 0.0238(10) 0.0200(9) 0.0281(10) 0.0027(8) 0.0045(8) 0.0054(8)
    C6 0.0251(10) 0.0182(8) 0.0262(9) 0.0067(8) 0.0096(8) 0.0066(7)
    C7 0.0209(9) 0.0187(8) 0.0228(9) 0.0067(7) 0.0075(7) 0.0076(7)
    C8 0.0199(9) 0.0144(8) 0.0231(9) 0.0051(7) 0.0075(7) 0.0061(7)
    C9 0.0203(9) 0.0170(8) 0.0263(9) 0.0060(7) 0.0106(7) 0.0075(7)
    C10 0.0253(10) 0.0208(9) 0.0308(10) 0.0118(8) 0.0134(8) 0.0103(8)
    C11 0.0263(10) 0.0213(9) 0.0406(12) 0.0105(8) 0.0136(9) 0.0082(9)
    C12 0.0397(13) 0.0257(10) 0.0477(13) 0.0180(10) 0.0223(11) 0.0128(10)
    C13 0.0365(12) 0.0351(11) 0.0456(13) 0.0238(10) 0.0219(10) 0.0192(10)
    C14 0.0260(11) 0.0378(13) 0.0644(17) 0.0176(10) 0.0152(11) 0.0166(12)
    C15 0.0255(11) 0.0243(10) 0.0644(16) 0.0094(9) 0.0139(11) 0.0116(11)
    C16 0.0244(10) 0.0247(9) 0.0276(9) 0.0103(8) 0.0127(8) 0.0124(8)
    C17 0.0304(11) 0.0290(10) 0.0280(10) 0.0097(9) 0.0138(9) 0.0115(8)
    C18 0.0472(14) 0.0384(12) 0.0341(11) 0.0148(11) 0.0242(11) 0.0134(10)
    C19 0.0537(15) 0.0356(12) 0.0253(10) 0.0175(11) 0.0183(10) 0.0094(9)
    C20 0.0410(13) 0.0260(10) 0.0264(10) 0.0099(9) 0.0094(9) 0.0064(8)
    C21 0.0297(11) 0.0239(9) 0.0274(10) 0.0080(8) 0.0100(8) 0.0081(8)
    C22 0.0249(10) 0.0234(9) 0.0247(9) 0.0094(8) 0.0099(8) 0.0090(8)
    C23 0.0189(9) 0.0215(8) 0.0232(9) 0.0077(7) 0.0087(7) 0.0078(7)
    C24 0.0194(9) 0.0193(8) 0.0278(9) 0.0052(7) 0.0087(8) 0.0083(7)
    C25 0.0213(9) 0.0240(9) 0.0308(10) 0.0029(8) 0.0110(8) 0.0043(8)
    C26 0.0244(10) 0.0321(11) 0.0312(10) 0.0057(9) 0.0112(9) 0.0082(9)
    C27 0.0288(11) 0.0371(12) 0.0330(11) 0.0042(10) 0.0108(9) 0.0029(10)
    C28 0.0335(12) 0.0298(11) 0.0434(14) -0.0027(10) 0.0131(11) -0.0028(10)
    C29 0.0407(14) 0.0292(11) 0.0513(15) -0.0024(10) 0.0201(12) 0.0076(11)
    C30 0.0339(12) 0.0277(10) 0.0370(12) 0.0011(9) 0.0163(10) 0.0072(9)
    N9 0.0493(14) 0.0616(16) 0.0837(19) 0.0229(13) 0.0305(14) 0.0451(15)
    C33 0.064(2) 0.104(3) 0.119(3) 0.049(2) 0.062(2) 0.089(3)
    O3 0.058(3) 0.091(6) 0.074(5) 0.012(4) 0.048(4) 0.037(5)
    C31 0.069(10) 0.143(13) 0.140(13) 0.023(9) 0.065(9) 0.063(10)
    C32 0.130(10) 0.151(13) 0.056(6) -0.048(9) 0.043(6) 0.001(7)
    O3X 0.038(2) 0.069(4) 0.064(4) 0.006(2) 0.030(3) 0.033(4)
    C31X 0.049(5) 0.063(4) 0.052(4) 0.042(4) 0.037(4) 0.047(4)
    C32X 0.070(5) 0.054(4) 0.048(5) 0.021(4) 0.003(4) 0.004(4)
_geom_special_details
;
All e.s.d.'s (except the e.s.d. in the dihedral angle between two l.s. planes)
are estimated using the full covariance matrix. The cell e.s.d.'s are taken
into account individually in the estimation of e.s.d.'s in distances, angles
and torsion angles; correlations between e.s.d.'s in cell parameters are only
used when they are defined by crystal symmetry. An approximate (isotropic)
treatment of cell e.s.d.'s is used for estimating e.s.d.'s involving l.s.
planes.
;
loop_
    _geom_bond_atom_site_label_1
    _geom_bond_atom_site_label_2
    _geom_bond_site_symmetry_2
    _geom_bond_distance
    _geom_bond_publ_flag
    Ni1 N2 . 2.0342(15) yes
    Ni1 N6 . 2.0373(15) yes
    Ni1 O1 . 2.1886(13) yes
    Ni1 O2 . 2.2441(13) yes
    Ni1 S1 . 2.3564(5) yes
    Ni1 S2 . 2.3866(5) yes
    S1 C9 . 1.7053(19) ?
    S2 C24 . 1.728(2) ?
    O1 C1 . 1.255(2) ?
    O2 C16 . 1.248(2) ?
    N1 C1 . 1.347(2) ?
    N1 C2 . 1.414(2) ?
    N1 H1N1 . 0.79(3) ?
    N2 C8 . 1.315(2) ?
    N2 N3 . 1.328(2) ?
    N3 C9 . 1.371(2) ?
    N4 C9 . 1.352(2) ?
    N4 C10 . 1.412(2) ?
    N4 H1N4 . 0.81(3) ?
    N5 C16 . 1.352(3) ?
    N5 C17 . 1.414(3) ?
    N5 H1N5 . 0.89(3) ?
    N6 C23 . 1.302(2) ?
    N6 N7 . 1.342(2) ?
    N7 C24 . 1.335(2) ?
    N8 C24 . 1.353(2) ?
    N8 C25 . 1.418(3) ?
    N8 H1N8 . 0.85(3) ?
    C1 C8 . 1.464(2) ?
    C2 C3 . 1.381(3) ?
    C2 C7 . 1.410(2) ?
    C3 C4 . 1.393(3) ?
    C3 H3A . 0.9500 ?
    C4 C5 . 1.392(3) ?
    C4 H4A . 0.9500 ?
    C5 C6 . 1.400(3) ?
    C5 H5A . 0.9500 ?
    C6 C7 . 1.389(3) ?
    C6 H6A . 0.9500 ?
    C7 C8 . 1.445(3) ?
    C10 C15 . 1.386(3) ?
    C10 C11 . 1.396(3) ?
    C11 C12 . 1.386(3) ?
    C11 H11A . 0.9500 ?
    C12 C13 . 1.379(3) ?
    C12 H12A . 0.9500 ?
    C13 C14 . 1.367(3) ?
    C13 H13A . 0.9500 ?
    C14 C15 . 1.391(3) ?
    C14 H14A . 0.9500 ?
    C15 H15A . 0.9500 ?
    C16 C23 . 1.475(3) ?
    C17 C18 . 1.381(3) ?
    C17 C22 . 1.405(3) ?
    C18 C19 . 1.390(3) ?
    C18 H18A . 0.9500 ?
    C19 C20 . 1.382(3) ?
    C19 H19A . 0.9500 ?
    C20 C21 . 1.392(3) ?
    C20 H20A . 0.9500 ?
    C21 C22 . 1.388(3) ?
    C21 H21A . 0.9500 ?
    C22 C23 . 1.451(3) ?
    C25 C26 . 1.386(3) ?
    C25 C30 . 1.403(3) ?
    C26 C27 . 1.385(3) ?
    C26 H26A . 0.9500 ?
    C27 C28 . 1.384(4) ?
    C27 H27A . 0.9500 ?
    C28 C29 . 1.383(4) ?
    C28 H28A . 0.9500 ?
    C29 C30 . 1.390(3) ?
    C29 H29A . 0.9500 ?
    C30 H30A . 0.9500 ?
    N9 C33 . 1.347(4) ?
    N9 C32X . 1.381(9) ?
    N9 C31X . 1.408(10) ?
    N9 C31 . 1.429(16) ?
    N9 C32 . 1.619(12) ?
    C33 O3X . 1.229(6) ?
    C33 O3 . 1.298(8) ?
    C33 H33A . 0.9500 ?
    C33 H33B . 0.9600 ?
    C31 H31A . 0.9800 ?
    C31 H31B . 0.9800 ?
    C31 H31C . 0.9800 ?
    C32 H32A . 0.9800 ?
    C32 H32B . 0.9800 ?
    C32 H32C . 0.9800 ?
    C31X H31D . 0.9800 ?
    C31X H31E . 0.9800 ?
    C31X H31F . 0.9800 ?
    C32X H32D . 0.9800 ?
    C32X H32E . 0.9800 ?
    C32X H32F . 0.9800 ?
loop_
    _geom_angle_atom_site_label_1
    _geom_angle_atom_site_label_2
    _geom_angle_atom_site_label_3
    _geom_angle_site_symmetry_1
    _geom_angle_site_symmetry_3
    _geom_angle
    _geom_angle_publ_flag
    N2 Ni1 N6 . . 163.87(6) ?
    N2 Ni1 O1 . . 80.64(5) ?
    N6 Ni1 O1 . . 89.97(5) ?
    N2 Ni1 O2 . . 86.61(5) ?
    N6 Ni1 O2 . . 79.65(5) ?
    O1 Ni1 O2 . . 86.10(5) ?
    N2 Ni1 S1 . . 80.27(4) ?
    N6 Ni1 S1 . . 109.33(4) ?
    O1 Ni1 S1 . . 160.66(4) ?
    O2 Ni1 S1 . . 95.85(4) ?
    N2 Ni1 S2 . . 113.35(5) ?
    N6 Ni1 S2 . . 79.44(4) ?
    O1 Ni1 S2 . . 89.75(4) ?
    O2 Ni1 S2 . . 158.67(4) ?
    S1 Ni1 S2 . . 94.949(19) ?
    C9 S1 Ni1 . . 96.51(6) ?
    C24 S2 Ni1 . . 95.92(7) ?
    C1 O1 Ni1 . . 105.85(11) ?
    C16 O2 Ni1 . . 104.98(12) ?
    C1 N1 C2 . . 110.03(15) ?
    C1 N1 H1N1 . . 125(2) ?
    C2 N1 H1N1 . . 125(2) ?
    C8 N2 N3 . . 119.43(15) ?
    C8 N2 Ni1 . . 113.80(12) ?
    N3 N2 Ni1 . . 126.43(12) ?
    N2 N3 C9 . . 111.47(15) ?
    C9 N4 C10 . . 133.07(18) ?
    C9 N4 H1N4 . . 113.1(17) ?
    C10 N4 H1N4 . . 113.6(17) ?
    C16 N5 C17 . . 110.54(17) ?
    C16 N5 H1N5 . . 124.5(19) ?
    C17 N5 H1N5 . . 124.9(19) ?
    C23 N6 N7 . . 117.97(16) ?
    C23 N6 Ni1 . . 114.66(12) ?
    N7 N6 Ni1 . . 127.13(12) ?
    C24 N7 N6 . . 111.61(15) ?
    C24 N8 C25 . . 130.78(18) ?
    C24 N8 H1N8 . . 112.5(17) ?
    C25 N8 H1N8 . . 116.5(17) ?
    O1 C1 N1 . . 127.81(17) ?
    O1 C1 C8 . . 124.69(16) ?
    N1 C1 C8 . . 107.50(16) ?
    C3 C2 C7 . . 122.46(17) ?
    C3 C2 N1 . . 128.16(17) ?
    C7 C2 N1 . . 109.37(16) ?
    C2 C3 C4 . . 117.01(18) ?
    C2 C3 H3A . . 121.5 ?
    C4 C3 H3A . . 121.5 ?
    C5 C4 C3 . . 121.63(19) ?
    C5 C4 H4A . . 119.2 ?
    C3 C4 H4A . . 119.2 ?
    C4 C5 C6 . . 120.96(18) ?
    C4 C5 H5A . . 119.5 ?
    C6 C5 H5A . . 119.5 ?
    C7 C6 C5 . . 118.11(17) ?
    C7 C6 H6A . . 120.9 ?
    C5 C6 H6A . . 120.9 ?
    C6 C7 C2 . . 119.83(17) ?
    C6 C7 C8 . . 134.55(17) ?
    C2 C7 C8 . . 105.60(15) ?
    N2 C8 C7 . . 137.86(17) ?
    N2 C8 C1 . . 114.74(16) ?
    C7 C8 C1 . . 107.39(15) ?
    N4 C9 N3 . . 110.48(16) ?
    N4 C9 S1 . . 124.46(14) ?
    N3 C9 S1 . . 125.06(14) ?
    C15 C10 C11 . . 118.47(18) ?
    C15 C10 N4 . . 125.52(18) ?
    C11 C10 N4 . . 115.98(18) ?
    C12 C11 C10 . . 120.7(2) ?
    C12 C11 H11A . . 119.6 ?
    C10 C11 H11A . . 119.6 ?
    C13 C12 C11 . . 120.4(2) ?
    C13 C12 H12A . . 119.8 ?
    C11 C12 H12A . . 119.8 ?
    C14 C13 C12 . . 119.0(2) ?
    C14 C13 H13A . . 120.5 ?
    C12 C13 H13A . . 120.5 ?
    C13 C14 C15 . . 121.6(2) ?
    C13 C14 H14A . . 119.2 ?
    C15 C14 H14A . . 119.2 ?
    C10 C15 C14 . . 119.8(2) ?
    C10 C15 H15A . . 120.1 ?
    C14 C15 H15A . . 120.1 ?
    O2 C16 N5 . . 128.61(19) ?
    O2 C16 C23 . . 124.53(17) ?
    N5 C16 C23 . . 106.86(17) ?
    C18 C17 C22 . . 122.1(2) ?
    C18 C17 N5 . . 128.4(2) ?
    C22 C17 N5 . . 109.45(18) ?
    C17 C18 C19 . . 117.1(2) ?
    C17 C18 H18A . . 121.4 ?
    C19 C18 H18A . . 121.4 ?
    C20 C19 C18 . . 121.4(2) ?
    C20 C19 H19A . . 119.3 ?
    C18 C19 H19A . . 119.3 ?
    C19 C20 C21 . . 121.3(2) ?
    C19 C20 H20A . . 119.3 ?
    C21 C20 H20A . . 119.3 ?
    C22 C21 C20 . . 118.1(2) ?
    C22 C21 H21A . . 121.0 ?
    C20 C21 H21A . . 121.0 ?
    C21 C22 C17 . . 119.86(19) ?
    C21 C22 C23 . . 134.39(19) ?
    C17 C22 C23 . . 105.75(17) ?
    N6 C23 C22 . . 137.10(18) ?
    N6 C23 C16 . . 115.45(16) ?
    C22 C23 C16 . . 107.37(16) ?
    N7 C24 N8 . . 117.60(17) ?
    N7 C24 S2 . . 125.57(15) ?
    N8 C24 S2 . . 116.77(15) ?
    C26 C25 C30 . . 119.45(19) ?
    C26 C25 N8 . . 124.72(19) ?
    C30 C25 N8 . . 115.81(19) ?
    C27 C26 C25 . . 120.1(2) ?
    C27 C26 H26A . . 120.0 ?
    C25 C26 H26A . . 120.0 ?
    C26 C27 C28 . . 120.8(2) ?
    C26 C27 H27A . . 119.6 ?
    C28 C27 H27A . . 119.6 ?
    C29 C28 C27 . . 119.4(2) ?
    C29 C28 H28A . . 120.3 ?
    C27 C28 H28A . . 120.3 ?
    C28 C29 C30 . . 120.6(2) ?
    C28 C29 H29A . . 119.7 ?
    C30 C29 H29A . . 119.7 ?
    C29 C30 C25 . . 119.6(2) ?
    C29 C30 H30A . . 120.2 ?
    C25 C30 H30A . . 120.2 ?
    C33 N9 C32X . . 111.8(6) ?
    C33 N9 C31X . . 121.5(4) ?
    C32X N9 C31X . . 126.7(6) ?
    C33 N9 C31 . . 119.3(8) ?
    C32X N9 C31 . . 128.6(10) ?
    C33 N9 C32 . . 132.9(6) ?
    C31X N9 C32 . . 104.9(7) ?
    C31 N9 C32 . . 107.6(9) ?
    O3X C33 N9 . . 140.3(5) ?
    O3 C33 N9 . . 107.0(6) ?
    O3X C33 H33A . . 89.3 ?
    O3 C33 H33A . . 126.5 ?
    N9 C33 H33A . . 126.5 ?
    O3X C33 H33B . . 109.8 ?
    O3 C33 H33B . . 133.6 ?
    N9 C33 H33B . . 109.9 ?
    N9 C31 H31A . . 109.5 ?
    N9 C31 H31B . . 109.5 ?
    N9 C31 H31C . . 109.5 ?
    N9 C32 H32A . . 109.5 ?
    N9 C32 H32B . . 109.5 ?
    N9 C32 H32C . . 109.5 ?
    N9 C31X H31D . . 109.5 ?
    N9 C31X H31E . . 109.5 ?
    H31D C31X H31E . . 109.5 ?
    N9 C31X H31F . . 109.5 ?
    H31D C31X H31F . . 109.5 ?
    H31E C31X H31F . . 109.5 ?
    N9 C32X H32D . . 109.5 ?
    N9 C32X H32E . . 109.5 ?
    H32D C32X H32E . . 109.5 ?
    N9 C32X H32F . . 109.5 ?
    H32D C32X H32F . . 109.5 ?
    H32E C32X H32F . . 109.5 ?
loop_
    _geom_torsion_atom_site_label_1
    _geom_torsion_atom_site_label_2
    _geom_torsion_atom_site_label_3
    _geom_torsion_atom_site_label_4
    _geom_torsion_site_symmetry_1
    _geom_torsion_site_symmetry_2
    _geom_torsion_site_symmetry_3
    _geom_torsion_site_symmetry_4
    _geom_torsion
    _geom_torsion_publ_flag
    N2 Ni1 S1 C9 . . . . 3.18(8) ?
    N6 Ni1 S1 C9 . . . . -163.42(8) ?
    O1 Ni1 S1 C9 . . . . 12.56(14) ?
    O2 Ni1 S1 C9 . . . . -82.36(7) ?
    S2 Ni1 S1 C9 . . . . 116.05(7) ?
    N2 Ni1 S2 C24 . . . . -173.88(8) ?
    N6 Ni1 S2 C24 . . . . -4.18(7) ?
    O1 Ni1 S2 C24 . . . . -94.19(7) ?
    O2 Ni1 S2 C24 . . . . -15.62(13) ?
    S1 Ni1 S2 C24 . . . . 104.59(6) ?
    N2 Ni1 O1 C1 . . . . -2.40(12) ?
    N6 Ni1 O1 C1 . . . . 164.43(13) ?
    O2 Ni1 O1 C1 . . . . 84.80(12) ?
    S1 Ni1 O1 C1 . . . . -11.8(2) ?
    S2 Ni1 O1 C1 . . . . -116.13(12) ?
    N2 Ni1 O2 C16 . . . . 164.17(12) ?
    N6 Ni1 O2 C16 . . . . -7.35(12) ?
    O1 Ni1 O2 C16 . . . . 83.33(12) ?
    S1 Ni1 O2 C16 . . . . -115.98(11) ?
    S2 Ni1 O2 C16 . . . . 4.09(19) ?
    N6 Ni1 N2 C8 . . . . -50.5(3) ?
    O1 Ni1 N2 C8 . . . . 4.60(13) ?
    O2 Ni1 N2 C8 . . . . -82.01(13) ?
    S1 Ni1 N2 C8 . . . . -178.54(13) ?
    S2 Ni1 N2 C8 . . . . 90.24(13) ?
    N6 Ni1 N2 N3 . . . . 122.6(2) ?
    O1 Ni1 N2 N3 . . . . 177.76(16) ?
    O2 Ni1 N2 N3 . . . . 91.15(15) ?
    S1 Ni1 N2 N3 . . . . -5.38(14) ?
    S2 Ni1 N2 N3 . . . . -96.60(14) ?
    C8 N2 N3 C9 . . . . 178.00(16) ?
    Ni1 N2 N3 C9 . . . . 5.2(2) ?
    N2 Ni1 N6 C23 . . . . -26.1(3) ?
    O1 Ni1 N6 C23 . . . . -80.17(13) ?
    O2 Ni1 N6 C23 . . . . 5.88(12) ?
    S1 Ni1 N6 C23 . . . . 98.50(13) ?
    S2 Ni1 N6 C23 . . . . -169.91(13) ?
    N2 Ni1 N6 N7 . . . . 148.11(19) ?
    O1 Ni1 N6 N7 . . . . 94.07(14) ?
    O2 Ni1 N6 N7 . . . . -179.88(15) ?
    S1 Ni1 N6 N7 . . . . -87.26(14) ?
    S2 Ni1 N6 N7 . . . . 4.33(13) ?
    C23 N6 N7 C24 . . . . 172.15(16) ?
    Ni1 N6 N7 C24 . . . . -1.9(2) ?
    Ni1 O1 C1 N1 . . . . -179.24(18) ?
    Ni1 O1 C1 C8 . . . . 0.1(2) ?
    C2 N1 C1 O1 . . . . 176.12(19) ?
    C2 N1 C1 C8 . . . . -3.3(2) ?
    C1 N1 C2 C3 . . . . -177.1(2) ?
    C1 N1 C2 C7 . . . . 2.3(2) ?
    C7 C2 C3 C4 . . . . 0.1(3) ?
    N1 C2 C3 C4 . . . . 179.3(2) ?
    C2 C3 C4 C5 . . . . -0.2(3) ?
    C3 C4 C5 C6 . . . . -0.3(3) ?
    C4 C5 C6 C7 . . . . 0.8(3) ?
    C5 C6 C7 C2 . . . . -0.8(3) ?
    C5 C6 C7 C8 . . . . -179.1(2) ?
    C3 C2 C7 C6 . . . . 0.4(3) ?
    N1 C2 C7 C6 . . . . -178.94(17) ?
    C3 C2 C7 C8 . . . . 179.16(18) ?
    N1 C2 C7 C8 . . . . -0.2(2) ?
    N3 N2 C8 C7 . . . . 0.8(3) ?
    Ni1 N2 C8 C7 . . . . 174.5(2) ?
    N3 N2 C8 C1 . . . . -179.47(16) ?
    Ni1 N2 C8 C1 . . . . -5.8(2) ?
    C6 C7 C8 N2 . . . . -3.5(4) ?
    C2 C7 C8 N2 . . . . 178.0(2) ?
    C6 C7 C8 C1 . . . . 176.7(2) ?
    C2 C7 C8 C1 . . . . -1.7(2) ?
    O1 C1 C8 N2 . . . . 3.9(3) ?
    N1 C1 C8 N2 . . . . -176.67(16) ?
    O1 C1 C8 C7 . . . . -176.31(18) ?
    N1 C1 C8 C7 . . . . 3.1(2) ?
    C10 N4 C9 N3 . . . . -175.2(2) ?
    C10 N4 C9 S1 . . . . 5.4(3) ?
    N2 N3 C9 N4 . . . . 179.52(16) ?
    N2 N3 C9 S1 . . . . -1.1(2) ?
    Ni1 S1 C9 N4 . . . . 177.06(16) ?
    Ni1 S1 C9 N3 . . . . -2.25(17) ?
    C9 N4 C10 C15 . . . . 11.0(4) ?
    C9 N4 C10 C11 . . . . -170.9(2) ?
    C15 C10 C11 C12 . . . . -0.1(3) ?
    N4 C10 C11 C12 . . . . -178.4(2) ?
    C10 C11 C12 C13 . . . . 0.4(4) ?
    C11 C12 C13 C14 . . . . -0.4(4) ?
    C12 C13 C14 C15 . . . . 0.1(4) ?
    C11 C10 C15 C14 . . . . -0.1(4) ?
    N4 C10 C15 C14 . . . . 178.0(2) ?
    C13 C14 C15 C10 . . . . 0.1(4) ?
    Ni1 O2 C16 N5 . . . . -171.38(18) ?
    Ni1 O2 C16 C23 . . . . 8.4(2) ?
    C17 N5 C16 O2 . . . . -179.06(19) ?
    C17 N5 C16 C23 . . . . 1.1(2) ?
    C16 N5 C17 C18 . . . . 179.1(2) ?
    C16 N5 C17 C22 . . . . -0.1(2) ?
    C22 C17 C18 C19 . . . . 1.2(3) ?
    N5 C17 C18 C19 . . . . -177.9(2) ?
    C17 C18 C19 C20 . . . . -1.0(3) ?
    C18 C19 C20 C21 . . . . 0.2(4) ?
    C19 C20 C21 C22 . . . . 0.6(3) ?
    C20 C21 C22 C17 . . . . -0.5(3) ?
    C20 C21 C22 C23 . . . . 179.3(2) ?
    C18 C17 C22 C21 . . . . -0.4(3) ?
    N5 C17 C22 C21 . . . . 178.82(18) ?
    C18 C17 C22 C23 . . . . 179.8(2) ?
    N5 C17 C22 C23 . . . . -1.0(2) ?
    N7 N6 C23 C22 . . . . -2.1(3) ?
    Ni1 N6 C23 C22 . . . . 172.66(19) ?
    N7 N6 C23 C16 . . . . -178.39(15) ?
    Ni1 N6 C23 C16 . . . . -3.6(2) ?
    C21 C22 C23 N6 . . . . 5.4(4) ?
    C17 C22 C23 N6 . . . . -174.8(2) ?
    C21 C22 C23 C16 . . . . -178.1(2) ?
    C17 C22 C23 C16 . . . . 1.6(2) ?
    O2 C16 C23 N6 . . . . -4.2(3) ?
    N5 C16 C23 N6 . . . . 175.61(16) ?
    O2 C16 C23 C22 . . . . 178.46(18) ?
    N5 C16 C23 C22 . . . . -1.7(2) ?
    N6 N7 C24 N8 . . . . 179.18(16) ?
    N6 N7 C24 S2 . . . . -3.5(2) ?
    C25 N8 C24 N7 . . . . 4.8(3) ?
    C25 N8 C24 S2 . . . . -172.74(17) ?
    Ni1 S2 C24 N7 . . . . 5.77(17) ?
    Ni1 S2 C24 N8 . . . . -176.93(14) ?
    C24 N8 C25 C26 . . . . -24.4(3) ?
    C24 N8 C25 C30 . . . . 157.2(2) ?
    C30 C25 C26 C27 . . . . -0.7(3) ?
    N8 C25 C26 C27 . . . . -179.1(2) ?
    C25 C26 C27 C28 . . . . 0.0(4) ?
    C26 C27 C28 C29 . . . . 0.9(4) ?
    C27 C28 C29 C30 . . . . -1.1(4) ?
    C28 C29 C30 C25 . . . . 0.5(4) ?
    C26 C25 C30 C29 . . . . 0.5(3) ?
    N8 C25 C30 C29 . . . . 179.0(2) ?
    C32X N9 C33 O3X . . . . 13.7(9) ?
    C31X N9 C33 O3X . . . . -165.7(8) ?
    C31 N9 C33 O3X . . . . -160.5(10) ?
    C32 N9 C33 O3X . . . . 26.4(12) ?
    C32X N9 C33 O3 . . . . -16.0(6) ?
    C31X N9 C33 O3 . . . . 164.6(5) ?
    C31 N9 C33 O3 . . . . 169.7(9) ?
    C32 N9 C33 O3 . . . . -3.3(10) ?
loop_
    _geom_hbond_atom_site_label_D
    _geom_hbond_atom_site_label_H
    _geom_hbond_atom_site_label_A
    _geom_hbond_site_symmetry_A
    _geom_hbond_distance_DH
    _geom_hbond_distance_HA
    _geom_hbond_distance_DA
    _geom_hbond_angle_DHA
    _geom_hbond_publ_flag
    N8 H1N8 S2 2_656 0.86(2) 2.48(3) 3.301(2) 159(2) yes
    N1 H1N1 O1 2_756 0.79(4) 2.04(4) 2.811(2) 165(4) yes
    N5 H1N5 O3X 2_765 0.89(4) 1.84(4) 2.729(9) 173(3) yes
    N4 H1N4 O2 2_766 0.82(3) 2.22(3) 3.006(3) 161(2) yes
    C3 H3A N7 2_756 0.9500 2.5600 3.500(3) 173.00 yes
    C11 H11A O2 2_766 0.9500 2.5500 3.349(3) 142.00 yes
    C15 H15A S1 . 0.9500 2.5300 3.194(3) 127.00 yes
    C20 H20A S1 2_655 0.9500 2.7100 3.443(2) 135.00 yes
    C26 H26A N7 . 0.9500 2.3500 2.900(3) 116.00 no
    C30 H30A S2 2_656 0.9500 2.8400 3.551(2) 132.00 yes
    C32X H32D O3X . 0.9800 2.4600 2.859(14) 104.00 no
    C31X H31E Cg9 1_565 0.9800 2.97 3.567(11) 121 yes
    C31X H31F Cg7 2_766 0.9800 2.79 3.460(10) 126 yes
    C32X H32D Cg10 1_665 0.9800 2.91 3.769(12) 147 yes
    C31 H31B Cg9 1_565 0.9800 2.98 3.66(2) 128 yes
    C31 H31C Cg7 2_766 0.9800 2.78 3.47(2) 127 yes
    C32 H32B Cg5 2_766 0.9800 2.82 3.577(16) 135 yes
_iucr_refine_instructions_details
;
TITL l1ni_0m in P-1 (100K)
CELL 0.71073  12.2491  12.3170  13.1142 104.854 112.943 102.798
ZERR    2.00   0.0002   0.0003   0.0002   0.001   0.001   0.001
LATT  1
SFAC C H N O S NI
UNIT 66 58 18 6 4 2
TEMP -173.000
SIZE 0.131 0.151 0.452
L.S. 10
BOND $H
OMIT -15  -3   8
OMIT -14  -4   8
FMAP 2 1 60
PLAN 20
ACTA
ISOR 0.02 C33
SIMU 0.02 O3 > C32X
DELU 0.02 O3 > C32X
CONF
WGHT    0.049800    0.847600
FVAR       0.37496   0.48634
NI1   6    0.784506    0.196875    0.414245    11.00000    0.01728    0.01467 =
         0.02259    0.00553    0.00726    0.00379
S1    5    0.707444    0.356332    0.427390    11.00000    0.01834    0.01816 =
         0.03104    0.00578    0.00575    0.00567
S2    5    0.650245    0.086581    0.473367    11.00000    0.02473    0.02217 =
         0.02423    0.00564    0.01112    0.00144
O1    4    0.909090    0.094639    0.458867    11.00000    0.02020    0.01571 =
         0.02815    0.00512    0.00503    0.00440
O2    4    0.870539    0.236559    0.298812    11.00000    0.02100    0.01961 =
         0.02496    0.00568    0.00992    0.00072
N1    3    1.121103    0.150011    0.600437    11.00000    0.02168    0.01475 =
         0.02818    0.00538    0.00551    0.00745
N2    3    0.942739    0.332067    0.554787    11.00000    0.01995    0.01494 =
         0.02345    0.00691    0.00902    0.00551
N3    3    0.957468    0.447416    0.596998    11.00000    0.02042    0.01406 =
         0.02717    0.00564    0.00809    0.00569
N4    3    0.863657    0.583518    0.585068    11.00000    0.01914    0.01630 =
         0.03590    0.00650    0.00868    0.00692
N5    3    0.832843    0.119141    0.108483    11.00000    0.02836    0.03254 =
         0.03000    0.01028    0.01654    0.00488
N6    3    0.661273    0.055953    0.255911    11.00000    0.01563    0.01627 =
         0.02437    0.00727    0.00746    0.00429
N7    3    0.558643   -0.032714    0.233668    11.00000    0.01822    0.01923 =
         0.02565    0.00707    0.00944    0.00381
N8    3    0.444564   -0.104758    0.321261    11.00000    0.02430    0.02479 =
         0.02544    0.00653    0.01169    0.00058
C1    1    1.013961    0.170034    0.543423    11.00000    0.02127    0.01607 =
         0.02459    0.00643    0.00779    0.00699
C2    1    1.220523    0.260243    0.685140    11.00000    0.02159    0.01736 =
         0.02400    0.00596    0.00737    0.00620
C3    1    1.345854    0.279288    0.757922    11.00000    0.02427    0.02203 =
         0.03048    0.00920    0.00810    0.01007
AFIX  43
H3A   2    1.376064    0.214510    0.756546    11.00000   -1.20000
AFIX   0
C4    1    1.426021    0.397752    0.833462    11.00000    0.02188    0.02689 =
         0.03084    0.00952    0.00429    0.00644
AFIX  43
H4A   2    1.512806    0.414017    0.884896    11.00000   -1.20000
AFIX   0
C5    1    1.382119    0.492865    0.835447    11.00000    0.02385    0.01997 =
         0.02806    0.00540    0.00446    0.00271
AFIX  43
H5A   2    1.439210    0.572590    0.888269    11.00000   -1.20000
AFIX   0
C6    1    1.255082    0.472780    0.760756    11.00000    0.02514    0.01822 =
         0.02621    0.00660    0.00962    0.00674
AFIX  43
H6A   2    1.225370    0.537829    0.761446    11.00000   -1.20000
AFIX   0
C7    1    1.173670    0.355003    0.685578    11.00000    0.02094    0.01867 =
         0.02284    0.00756    0.00753    0.00674
C8    1    1.040872    0.299072    0.597163    11.00000    0.01989    0.01441 =
         0.02314    0.00612    0.00755    0.00511
C9    1    0.846807    0.465784    0.540113    11.00000    0.02027    0.01700 =
         0.02629    0.00748    0.01059    0.00598
C10   1    0.780162    0.647533    0.564148    11.00000    0.02534    0.02075 =
         0.03083    0.01028    0.01342    0.01177
C11   1    0.837082    0.772889    0.615606    11.00000    0.02627    0.02130 =
         0.04058    0.00825    0.01363    0.01045
AFIX  43
H11A  2    0.927098    0.809567    0.659680    11.00000   -1.20000
AFIX   0
C12   1    0.763767    0.844495    0.603139    11.00000    0.03972    0.02570 =
         0.04772    0.01282    0.02226    0.01800
AFIX  43
H12A  2    0.803855    0.929716    0.638262    11.00000   -1.20000
AFIX   0
C13   1    0.632988    0.792729    0.540050    11.00000    0.03653    0.03506 =
         0.04564    0.01921    0.02186    0.02380
AFIX  43
H13A  2    0.582561    0.841647    0.531795    11.00000   -1.20000
AFIX   0
C14   1    0.576963    0.669929    0.489544    11.00000    0.02601    0.03776 =
         0.06441    0.01659    0.01519    0.01761
AFIX  43
H14A  2    0.486876    0.634004    0.445893    11.00000   -1.20000
AFIX   0
C15   1    0.648659    0.596303    0.500516    11.00000    0.02553    0.02429 =
         0.06436    0.01158    0.01388    0.00941
AFIX  43
H15A  2    0.607609    0.511183    0.464508    11.00000   -1.20000
AFIX   0
C16   1    0.809288    0.146797    0.202574    11.00000    0.02443    0.02470 =
         0.02762    0.01239    0.01271    0.01026
C17   1    0.738718    0.009668    0.016050    11.00000    0.03044    0.02902 =
         0.02801    0.01153    0.01378    0.00966
C18   1    0.727850   -0.048199   -0.094563    11.00000    0.04716    0.03839 =
         0.03413    0.01343    0.02424    0.01476
AFIX  43
H18A  2    0.789238   -0.017175   -0.117091    11.00000   -1.20000
AFIX   0
C19   1    0.623216   -0.153808   -0.171543    11.00000    0.05366    0.03555 =
         0.02529    0.00936    0.01834    0.01752
AFIX  43
H19A  2    0.612148   -0.195122   -0.248830    11.00000   -1.20000
AFIX   0
C20   1    0.534950   -0.200003   -0.138090    11.00000    0.04100    0.02596 =
         0.02637    0.00641    0.00935    0.00991
AFIX  43
H20A  2    0.464657   -0.272498   -0.192741    11.00000   -1.20000
AFIX   0
C21   1    0.546966   -0.142458   -0.025954    11.00000    0.02967    0.02391 =
         0.02739    0.00813    0.01004    0.00805
AFIX  43
H21A  2    0.486423   -0.175008   -0.003166    11.00000   -1.20000
AFIX   0
C22   1    0.649975   -0.036142    0.051587    11.00000    0.02487    0.02335 =
         0.02465    0.00897    0.00992    0.00944
C23   1    0.693787    0.048480    0.171662    11.00000    0.01891    0.02150 =
         0.02315    0.00783    0.00868    0.00766
C24   1    0.545564   -0.021681    0.331814    11.00000    0.01939    0.01934 =
         0.02780    0.00833    0.00868    0.00518
C25   1    0.350137   -0.210550    0.222665    11.00000    0.02128    0.02396 =
         0.03082    0.00435    0.01104    0.00287
C26   1    0.314887   -0.229702    0.103556    11.00000    0.02445    0.03210 =
         0.03116    0.00822    0.01119    0.00569
AFIX  43
H26A  2    0.355874   -0.169898    0.083487    11.00000   -1.20000
AFIX   0
C27   1    0.219982   -0.335925    0.013779    11.00000    0.02882    0.03714 =
         0.03296    0.00293    0.01081    0.00424
AFIX  43
H27A  2    0.196349   -0.348432   -0.067638    11.00000   -1.20000
AFIX   0
C28   1    0.159195   -0.424034    0.041300    11.00000    0.03354    0.02983 =
         0.04340   -0.00275    0.01310   -0.00273
AFIX  43
H28A  2    0.095043   -0.497141   -0.020710    11.00000   -1.20000
AFIX   0
C29   1    0.192635   -0.404748    0.159828    11.00000    0.04075    0.02915 =
         0.05127    0.00763    0.02005   -0.00239
AFIX  43
H29A  2    0.150046   -0.464395    0.179014    11.00000   -1.20000
AFIX   0
C30   1    0.287953   -0.298942    0.251182    11.00000    0.03390    0.02770 =
         0.03700    0.00725    0.01626    0.00110
AFIX  43
H30A  2    0.310871   -0.286540    0.332459    11.00000   -1.20000
AFIX   0
N9    3    0.869459    0.730689    0.018029    11.00000    0.04928    0.06161 =
         0.08373    0.04506    0.03050    0.02295
C33   1    0.876909    0.721714   -0.083400    11.00000    0.06435    0.10367 =
         0.11891    0.08882    0.06184    0.04936
AFIX  43
PART 1
H33A  2    0.814260    0.668270   -0.162416    21.00000   -1.20000
PART 2
H33B  2    0.793229    0.694755   -0.149540   -21.00000   -1.20000
PART 0
AFIX   0
PART   1
O3    4    0.985925    0.799932   -0.052760    21.00000    0.05771    0.09084 =
         0.07381    0.03715    0.04838    0.01204
C31   1    0.751060    0.669318    0.010146    21.00000    0.06898    0.14280 =
         0.14019    0.06266    0.06543    0.02335
AFIX 137
H31A  2    0.690082    0.617764   -0.073621    21.00000   -1.50000
H31B  2    0.717935    0.728442    0.040374    21.00000   -1.50000
H31C  2    0.763979    0.619667    0.058279    21.00000   -1.50000
AFIX   0
C32   1    0.968158    0.810834    0.158176    21.00000    0.13008    0.15123 =
         0.05578    0.00104    0.04280   -0.04767
AFIX 137
H32A  2    1.054029    0.842296    0.168092    21.00000   -1.50000
H32B  2    0.967134    0.760605    0.205151    21.00000   -1.50000
H32C  2    0.943036    0.878099    0.186093    21.00000   -1.50000
AFIX   0
SAME O3 > C32
PART   2
O3X   4    0.956311    0.735616   -0.118809   -21.00000    0.03803    0.06907 =
         0.06384    0.03309    0.03027    0.00609
C31X  1    0.752922    0.680034    0.015350   -21.00000    0.04921    0.06260 =
         0.05241    0.04709    0.03678    0.04248
AFIX 137
H31D  2    0.685816    0.637523   -0.068023   -21.00000   -1.50000
H31E  2    0.731865    0.744135    0.056413   -21.00000   -1.50000
H31F  2    0.759990    0.623195    0.055795   -21.00000   -1.50000
AFIX   0
C32X  1    0.986850    0.792303    0.118536   -21.00000    0.07034    0.05406 =
         0.04764    0.00375    0.00346    0.02093
AFIX 137
H32D  2    1.053521    0.781531    0.097851   -21.00000   -1.50000
H32E  2    0.990206    0.760915    0.180791   -21.00000   -1.50000
H32F  2    1.000131    0.878188    0.148293   -21.00000   -1.50000
AFIX   0
PART   0
H1N8  2    0.442430   -0.092334    0.387520    11.00000    0.03721
H1N1  2    1.127445    0.085985    0.590134    11.00000    0.04489
H1N5  2    0.900579    0.162223    0.106708    11.00000    0.05549
H1N4  2    0.937901    0.626632    0.629918    11.00000    0.03316
HKLF 4 1 1 0 0 -1 -1 -1 0 1 0
REM  l1ni_0m in P-1 (100K)
REM R1 =  0.0406 for   7397 Fo > 4sig(Fo)  and  0.0583 for all   9435 data
REM    481 parameters refined using     25 restraints
END
WGHT      0.0499      0.8166
REM Highest difference peak  0.627,  deepest hole -0.370,  1-sigma level  0.070
Q1    1   0.7801  0.6489 -0.1030  11.00000  0.05    0.63
Q2    1   0.5775  0.0337  0.3974  11.00000  0.05    0.54
Q3    1   0.7799  0.4158  0.4982  11.00000  0.05    0.46
Q4    1   1.0245  0.2337  0.5644  11.00000  0.05    0.45
Q5    1   0.7781  0.2022  0.4971  11.00000  0.05    0.43
Q6    1   0.6805  0.3584  0.4795  11.00000  0.05    0.42
Q7    1   0.7431  0.0954  0.1812  11.00000  0.05    0.42
Q8    1   0.7162  0.1306  0.3275  11.00000  0.05    0.41
Q9    1   1.1049  0.3374  0.6446  11.00000  0.05    0.39
Q10   1   0.6650  0.0065  0.1136  11.00000  0.05    0.39
Q11   1   1.0003  0.3198  0.5660  11.00000  0.05    0.39
Q12   1   0.9032  0.4545  0.5813  11.00000  0.05    0.38
Q13   1   1.3064  0.4804  0.8188  11.00000  0.05    0.37
Q14   1   0.5372 -0.0055  0.2850  11.00000  0.05    0.36
Q15   1   0.8810  0.2752  0.4985  11.00000  0.05    0.35
Q16   1   1.3811  0.3380  0.7842  11.00000  0.05    0.35
Q17   1   1.2837  0.2686  0.7505  11.00000  0.05    0.34
Q18   1   1.0636  0.1596  0.5681  11.00000  0.05    0.34
Q19   1   0.8881  0.2180  0.3363  11.00000  0.05    0.33
Q20   1   0.6966  0.5892 -0.1945  11.00000  0.05    0.32
;
data_global
_journal_date_recd_electronic     2012-02-20
_journal_date_accepted     2012-03-23
_journal_name_full     'Acta Crystallographica, Section E'
_journal_year     2012
_journal_volume     68
_journal_issue      5
_journal_page_first     m538
_journal_page_last     m539
_journal_paper_category     QM
_journal_paper_doi     10.1107/S1600536812012834
_journal_coeditor_code     ZJ2062
_publ_contact_author_name     'Siang Guan Teoh'
_publ_contact_author_address
;
School of Chemical Sciences, Universiti Sains Malaysia, Minden, Penang,
Malaysia
;
_publ_contact_author_email     sgteoh@usm.my
_publ_contact_author_fax     ?
_publ_contact_author_phone     ?
_publ_section_title
;\
Bis[2-(2-oxoindolin-3-ylidene)-<i>N</i>-phenylhydrazinecarbothioamidato-\
\k^3^<i>O</i>,<i>N</i>^2^,<i>S</i>]nickel(II) dimethylformamide monosolvate
;
loop_
    _publ_author_name
    _publ_author_footnote
    _publ_author_address
    'Ali, Amna Qasem' .
;
School of Chemical Sciences, Universiti Sains Malaysia, Minden, Penang,
Malaysia
and
Faculty of Science, Sabha University, Libya
;
    'Eltayeb, Naser Eltaher'
;
Thomson Reuters ResearcherID: E-9395-2011.
;
;
Department of Chemistry, International University of Africa, Khartoum, Sudan
;
    'Teoh, Siang Guan' .
;
School of Chemical Sciences, Universiti Sains Malaysia, Minden, Penang,
Malaysia
;
    'Salhin, Abdussalam' .
;
School of Chemical Sciences, Universiti Sains Malaysia, Minden, Penang,
Malaysia
;
    'Fun, Hoong-Kun'
;
Thomson Reuters ResearcherID: A-3561-2009.
;
;
X-ray Crystallography Unit, School of Physics, Universiti Sains Malaysia,
11800 USM, Penang, Malaysia
;
