# Supplementary material for: Bis[2-(2-oxoindolin-3-yl­idene)-N-phenylhydrazinecarbothio­amidato-κ3 O,N 2,S]nickel(II) dimethyl­formamide monosolvate
Source: Acta Crystallogr Sect E Struct Rep Online. 2012 Apr 4;68(Pt 5):m538–9. doi: 10.1107/S1600536812012834 (PMC3344298; doi:10.1107/S1600536812012834)
Supplement: Supplementary file 2 [file e-68-0m538-Isup2.hkl]

# 
# h,k,l, Fc-squared, Fo-squared, sigma(Fo-squared) and status flag 
# 
data_I
_shelx_title ' l1ni_0m in P-1 (100K)' 
_shelx_refln_list_code          4 
_shelx_F_calc_maximum      254.38 
_exptl_crystal_F_000       748.00 
_reflns_d_resolution_high  0.7099 
 
loop_ 
 _symmetry_equiv_pos_as_xyz 
 'x, y, z' 
 '-x, -y, -z' 
 
_cell_length_a    12.2491 
_cell_length_b    12.3170 
_cell_length_c    13.1142 
_cell_angle_alpha 104.854 
_cell_angle_beta  112.943 
_cell_angle_gamma 102.798 
 
_shelx_F_squared_multiplier     1.000 
 
loop_ 
 _refln_index_h 
 _refln_index_k 
 _refln_index_l 
 _refln_F_squared_calc 
 _refln_F_squared_meas 
 _refln_F_squared_sigma 
 _refln_observed_status 
   1   0   0      153.63      170.02      5.72 o 
   2   0   0    13148.50    14205.25    137.37 o 
   3   0   0       47.24       31.58      2.08 o 
   4   0   0       65.19       79.27      4.30 o 
   5   0   0     1044.22     1128.57     16.62 o 
   6   0   0      349.56      304.30      8.81 o 
   7   0   0      360.49      384.06     10.57 o 
   8   0   0      107.29      110.52      8.47 o 
   9   0   0     1260.54     1352.63     25.90 o 
  10   0   0      316.06      281.77     17.39 o 
  11   0   0       15.71       28.76      8.20 o 
  12   0   0      639.21      731.60     24.91 o 
  13   0   0        7.27       13.66      9.02 o 
  14   0   0      532.01      583.72     45.41 o 
 -15   1   0       56.40       71.28     15.44 o 
 -14   1   0        0.29        8.08      9.36 o 
 -13   1   0      231.16      240.04     17.41 o 
 -12   1   0      150.51      183.80     18.83 o 
 -11   1   0        4.59        3.87      6.96 o 
 -10   1   0      125.36      147.55     10.31 o 
  -9   1   0     5567.65     5342.91     61.49 o 
  -8   1   0      623.90      633.11     14.23 o 
  -7   1   0     1755.10     1605.24     22.99 o 
  -6   1   0       10.88        3.01      2.01 o 
  -5   1   0        0.07        0.69      1.84 o 
  -4   1   0      414.83      485.07      7.47 o 
  -3   1   0    10817.23    10183.78    136.73 o 
  -2   1   0      113.23      105.13      3.92 o 
  -1   1   0     9681.62    10139.13    218.78 o 
   0   1   0     2381.56     2685.81     35.25 o 
   1   1   0      459.72      438.51      8.10 o 
   2   1   0      254.52      420.26      7.42 o 
   3   1   0     2805.95     2908.57     31.79 o 
   4   1   0       53.93       54.58      4.06 o 
   5   1   0       43.00       50.88      4.50 o 
   6   1   0      322.55      250.26      8.69 o 
   7   1   0      130.30      124.45      7.60 o 
   8   1   0      595.39      634.43     16.93 o 
   9   1   0       41.46       39.52      7.23 o 
  10   1   0       31.57       25.61      7.45 o 
  11   1   0      945.52      932.55     39.59 o 
  12   1   0       18.33        0.57      8.01 o 
  13   1   0      451.79      465.05     40.99 o 
  14   1   0        0.82       11.50     11.56 o 
 -15   2   0       81.65       74.05     13.36 o 
 -14   2   0       15.63       28.51     12.44 o 
 -13   2   0       64.48       52.53     10.40 o 
 -12   2   0      199.56      199.72     15.26 o 
 -11   2   0     1790.18     1792.75     37.02 o 
 -10   2   0     2039.58     2085.69     34.20 o 
  -9   2   0      330.92      304.76     10.57 o 
  -8   2   0     1772.76     1683.41     24.47 o 
  -7   2   0      676.19      728.60     12.32 o 
  -6   2   0     1669.23     1739.49     18.24 o 
  -5   2   0       18.61       14.56      1.95 o 
  -4   2   0       29.17       39.74      2.38 o 
  -3   2   0      439.16      516.95      6.50 o 
  -2   2   0      596.92      890.05     16.38 o 
  -1   2   0    16476.61    18961.52    168.89 o 
   0   2   0     7896.78     8242.71     74.21 o 
   1   2   0      305.31      278.71      4.61 o 
   2   2   0      499.63      484.88      6.66 o 
   3   2   0      512.09      520.67      7.26 o 
   4   2   0     3109.11     3383.67     29.30 o 
   5   2   0     2824.97     2941.01     26.68 o 
   6   2   0     1134.85     1157.67     15.11 o 
   7   2   0      290.41      268.73     11.49 o 
   8   2   0     1635.78     1642.97     29.13 o 
   9   2   0      303.10      335.61     24.25 o 
  10   2   0        7.81        8.17      6.72 o 
  11   2   0       17.55       15.43     13.16 o 
  12   2   0      580.50      719.47     30.75 o 
  13   2   0        8.72        8.72     11.47 o 
  14   2   0      274.47      340.83     31.70 o 
 -15   3   0       48.06       41.80     10.96 o 
 -14   3   0        6.92        1.06      8.32 o 
 -13   3   0      359.66      418.83     19.58 o 
 -12   3   0       23.21       15.35      8.33 o 
 -11   3   0      210.80      217.23     14.44 o 
 -10   3   0      113.94      126.20     10.76 o 
  -9   3   0      916.31      883.46     16.94 o 
  -8   3   0     1481.31     1411.17     18.68 o 
  -7   3   0       37.92       24.55      2.76 o 
  -6   3   0      484.92      523.42      8.12 o 
  -5   3   0     1437.87     1685.95     17.27 o 
  -4   3   0      313.29      352.13      7.04 o 
  -3   3   0        7.39       28.47      3.31 o 
  -2   3   0     1635.87     1436.07     15.59 o 
  -1   3   0     4515.17     4453.76     76.30 o 
   0   3   0      641.92      693.72      9.85 o 
   1   3   0       33.96       59.19      2.92 o 
   2   3   0       42.88       54.72      3.01 o 
   3   3   0     4769.25     4841.40     40.26 o 
   4   3   0     1640.38     1708.98     17.79 o 
   5   3   0     4421.34     4136.01     42.31 o 
   6   3   0        5.72        3.97      3.61 o 
   7   3   0     2821.70     2893.87     64.66 o 
   8   3   0      199.87      218.28     15.99 o 
   9   3   0      197.85      165.82     15.28 o 
  10   3   0      330.31      300.85     31.72 o 
  11   3   0       21.17       19.77     10.80 o 
  12   3   0      112.45       94.34     15.83 o 
  13   3   0        3.37       -3.78     14.91 o 
 -15   4   0      128.16      119.25     21.03 o 
 -14   4   0       86.47      110.71     13.71 o 
 -13   4   0       51.22       48.19     10.16 o 
 -12   4   0      156.26      151.28     13.18 o 
 -11   4   0       24.60       23.74      7.26 o 
 -10   4   0      135.65      120.34     10.44 o 
  -9   4   0       26.13       22.25      4.19 o 
  -8   4   0       65.86       60.82      4.14 o 
  -7   4   0        1.02        2.05      2.10 o 
  -6   4   0     1671.26     1878.03     19.51 o 
  -5   4   0      561.35      609.88     17.01 o 
  -4   4   0     5004.83     5037.14     57.71 o 
  -3   4   0      908.64      868.34     12.50 o 
  -2   4   0     4399.40     4405.06     42.71 o 
  -1   4   0      565.11      505.48      8.60 o 
   0   4   0      152.43      163.99      5.46 o 
   1   4   0       92.29       55.30      3.15 o 
   2   4   0     2670.42     2831.83     25.92 o 
   3   4   0     1645.79     1810.50     19.77 o 
   4   4   0     3580.84     3703.08     33.57 o 
   5   4   0      255.53      271.72      7.38 o 
   6   4   0     1189.94     1149.77     32.31 o 
   7   4   0       62.71       54.96      7.39 o 
   8   4   0      633.96      704.21     21.93 o 
   9   4   0      179.40      174.75     13.83 o 
  10   4   0      571.91      613.08     27.88 o 
  11   4   0      294.23      290.34     23.50 o 
  12   4   0       31.40       28.00     12.85 o 
 -15   5   0       44.21       28.25     11.30 o 
 -14   5   0      251.92      240.40     25.31 o 
 -13   5   0       36.46       50.63     10.16 o 
 -12   5   0      262.14      263.30     16.57 o 
 -11   5   0        1.00        8.14      6.50 o 
 -10   5   0        2.79        7.49      5.68 o 
  -9   5   0       92.02      100.80      7.59 o 
  -8   5   0       37.37       37.86      3.11 o 
  -7   5   0       91.88       81.68      5.41 o 
  -6   5   0        3.88        4.87      3.06 o 
  -5   5   0     4051.89     3660.19    115.54 o 
  -4   5   0     1411.89     1497.05     17.49 o 
  -3   5   0     3597.54     3943.35     39.48 o 
  -2   5   0      702.39      878.67     20.57 o 
  -1   5   0        4.49        0.35      2.18 o 
   0   5   0     1408.11     1546.47     19.70 o 
   1   5   0       13.28       15.48      2.78 o 
   2   5   0      764.23      754.21     10.93 o 
   3   5   0       90.41       98.01      4.80 o 
   4   5   0     1054.74     1081.99     16.00 o 
   5   5   0      120.52      133.38      6.37 o 
   6   5   0       47.51       47.25      7.08 o 
   7   5   0       27.47       27.77      7.31 o 
   8   5   0       59.27       59.03     11.65 o 
   9   5   0      733.04      693.22     44.42 o 
  10   5   0      516.00      542.83     27.44 o 
  11   5   0      242.33      219.22     35.48 o 
  12   5   0      123.27      127.09     25.68 o 
 -15   6   0       93.98       88.66     13.01 o 
 -14   6   0       33.04       35.34     10.20 o 
 -13   6   0      752.97      874.14     35.52 o 
 -12   6   0        0.46        9.96      7.32 o 
 -11   6   0      798.83      825.92     30.78 o 
 -10   6   0       80.16       82.89      9.13 o 
  -9   6   0        8.24       10.42      3.77 o 
  -8   6   0      422.35      432.13     12.51 o 
  -7   6   0      354.03      319.68     19.97 o 
  -6   6   0     2578.67     2337.03     29.81 o 
  -5   6   0      690.54      764.62     19.23 o 
  -4   6   0     2305.32     2328.83     26.09 o 
  -3   6   0     2158.23     2249.72     25.76 o 
  -2   6   0      418.92      361.80      9.86 o 
  -1   6   0     1682.69     1692.84     21.67 o 
   0   6   0      205.95      236.68      7.55 o 
   1   6   0     1106.58     1085.30     15.27 o 
   2   6   0      117.36      142.31      6.47 o 
   3   6   0     2274.20     2259.73     25.33 o 
   4   6   0     3486.39     3458.39     35.34 o 
   5   6   0      496.42      473.24     12.48 o 
   6   6   0      136.29      124.29     13.44 o 
   7   6   0       50.20       41.52     13.65 o 
   8   6   0      393.18      423.71     22.86 o 
   9   6   0      188.92      209.05     19.26 o 
  10   6   0     1050.54     1172.39     40.01 o 
  11   6   0      230.72      240.43     30.97 o 
 -15   7   0       11.33       31.03     12.77 o 
 -14   7   0      218.91      248.27     28.06 o 
 -13   7   0       20.17       17.82     10.96 o 
 -12   7   0      850.88      805.76     29.96 o 
 -11   7   0      144.16      142.95     14.63 o 
 -10   7   0     1214.71     1194.13     26.88 o 
  -9   7   0       20.91       27.86      5.52 o 
  -8   7   0      284.89      254.09     12.40 o 
  -7   7   0      662.48      645.48     14.32 o 
  -6   7   0     1197.02     1261.39     23.93 o 
  -5   7   0       59.58       75.70      3.52 o 
  -4   7   0       81.56       76.55      4.70 o 
  -3   7   0       98.19      111.93      5.56 o 
  -2   7   0      269.60      295.13      8.97 o 
  -1   7   0       88.29      114.93      6.38 o 
   0   7   0     1887.37     1846.60     24.66 o 
   1   7   0      569.37      504.43      9.98 o 
   2   7   0     3703.24     3710.85     37.33 o 
   3   7   0     2238.03     2195.14     36.12 o 
   4   7   0      101.31      102.90      6.88 o 
   5   7   0        2.48        8.00      4.85 o 
   6   7   0      218.97      218.98     17.90 o 
   7   7   0      368.86      392.27     21.78 o 
   8   7   0        5.11       10.20     22.81 o 
   9   7   0      319.60      348.09     30.64 o 
  10   7   0        2.17        7.20     13.34 o 
 -15   8   0      100.56      123.83     34.16 o 
 -14   8   0      119.13      165.48     19.05 o 
 -13   8   0      486.68      472.33     26.49 o 
 -12   8   0       79.74       79.67     13.38 o 
 -11   8   0      291.71      274.84     18.02 o 
 -10   8   0      701.58      659.09     17.62 o 
  -9   8   0       31.16       35.96      5.82 o 
  -8   8   0      536.10      521.67     15.32 o 
  -7   8   0     1747.50     1739.85     26.50 o 
  -6   8   0       67.53       78.68      7.11 o 
  -5   8   0      642.79      650.55     11.82 o 
  -4   8   0        2.90        1.49      2.81 o 
  -3   8   0      267.05      289.64     10.04 o 
  -2   8   0        3.00        4.30      3.38 o 
  -1   8   0     2215.54     2110.68     27.85 o 
   0   8   0      653.11      640.94     13.98 o 
   1   8   0     3654.10     3664.32     41.42 o 
   2   8   0      273.30      249.67      9.59 o 
   3   8   0      790.61      718.16     15.19 o 
   4   8   0      750.59      757.59     17.03 o 
   5   8   0      298.40      361.02     37.57 o 
   6   8   0        6.48        2.82      8.26 o 
   7   8   0      323.83      354.65     21.82 o 
   8   8   0      316.37      337.62     23.36 o 
   9   8   0      431.72      395.38     34.78 o 
 -15   9   0        8.11      -10.79     15.41 o 
 -14   9   0       12.70       22.94     10.36 o 
 -13   9   0        4.48       -3.95      8.52 o 
 -12   9   0       10.82       -1.20      7.00 o 
 -11   9   0       30.74       27.80      7.56 o 
 -10   9   0       97.85       88.99      9.92 o 
  -9   9   0       77.61       58.07      9.07 o 
  -8   9   0     4518.48     4284.55     52.49 o 
  -7   9   0       43.01       63.85      6.64 o 
  -6   9   0     1116.24     1088.34     38.47 o 
  -5   9   0      205.03      261.06     14.51 o 
  -4   9   0      731.17      744.24     14.32 o 
  -3   9   0      736.11      716.05     23.51 o 
  -2   9   0        1.09        1.90      3.52 o 
  -1   9   0     2272.40     2199.12     29.99 o 
   0   9   0      114.27      121.66      8.69 o 
   1   9   0      591.44      602.51     14.23 o 
   2   9   0        1.01        8.20      4.55 o 
   3   9   0       16.23       12.64      5.20 o 
   4   9   0      777.52      797.54     20.72 o 
   5   9   0       54.20       49.29     10.97 o 
   6   9   0      882.22      918.00     33.21 o 
   7   9   0       15.41       16.58     10.68 o 
   8   9   0      708.49      793.18     45.75 o 
 -15  10   0      149.71      230.42     30.07 o 
 -14  10   0      197.78      231.01     20.59 o 
 -13  10   0      107.69       83.52     13.71 o 
 -12  10   0       25.55        0.43      7.92 o 
 -11  10   0        0.69        0.76      5.86 o 
 -10  10   0       32.68       41.96      7.42 o 
  -9  10   0      341.62      375.00     14.88 o 
  -8  10   0        2.02        1.10      6.77 o 
  -7  10   0      952.43      965.39     22.57 o 
  -6  10   0      193.62      176.70     11.64 o 
  -5  10   0      494.69      515.03     16.13 o 
  -4  10   0       39.79       41.12      6.17 o 
  -3  10   0       10.08       15.61      6.06 o 
  -2  10   0      299.93      298.54     11.90 o 
  -1  10   0        9.17       14.40      5.59 o 
   0  10   0      101.31      112.62      9.14 o 
   1  10   0       93.43       81.86      7.75 o 
   2  10   0      197.92      168.91     11.20 o 
   3  10   0      100.17       86.86      9.35 o 
   4  10   0        4.00       10.49      6.00 o 
   5  10   0      601.24      580.13     66.18 o 
   6  10   0        5.85        2.15     10.06 o 
   7  10   0      626.20      595.75     40.35 o 
 -14  11   0       19.77       31.27     12.87 o 
 -13  11   0       30.46       29.93     14.30 o 
 -12  11   0        1.86        3.88      6.94 o 
 -11  11   0       61.57       45.86      8.13 o 
 -10  11   0       43.55       52.40      9.40 o 
  -9  11   0      206.21      204.69     11.86 o 
  -8  11   0      180.92      206.43     18.34 o 
  -7  11   0        0.78       -4.78      5.80 o 
  -6  11   0      314.23      288.42     15.71 o 
  -5  11   0       13.40       21.23      6.54 o 
  -4  11   0     2221.99     2161.06     43.13 o 
  -3  11   0      887.84      836.34     19.58 o 
  -2  11   0     1268.20     1234.66     24.60 o 
  -1  11   0       44.91       62.84      8.03 o 
   0  11   0      140.98      143.12     11.77 o 
   1  11   0      274.34      267.20     13.50 o 
   2  11   0       47.29       33.34      7.24 o 
   3  11   0      114.35       89.91     10.13 o 
   4  11   0       33.17       27.12      8.61 o 
   5  11   0       16.01       12.47     18.06 o 
   6  11   0       50.22       39.09     16.11 o 
 -14  12   0       47.11       32.22     19.75 o 
 -13  12   0       57.91       20.04     17.86 o 
 -12  12   0      144.38      155.28     14.96 o 
 -11  12   0       49.80       48.85     10.10 o 
 -10  12   0       13.00       23.56      7.87 o 
  -9  12   0        8.52       16.42      9.18 o 
  -8  12   0      104.96      108.63      9.69 o 
  -7  12   0      180.30      152.97     12.31 o 
  -6  12   0       81.92       45.18      8.66 o 
  -5  12   0      525.78      496.29     33.84 o 
  -4  12   0      290.83      290.00     19.13 o 
  -3  12   0      194.67      215.12     17.79 o 
  -2  12   0      106.86       98.10     10.81 o 
  -1  12   0      300.86      302.99     16.06 o 
   0  12   0       21.25       22.47      7.07 o 
   1  12   0      493.50      498.65     16.77 o 
   2  12   0       64.62       73.50      9.93 o 
   3  12   0       12.31       18.37      7.27 o 
   4  12   0      162.97      141.98     17.21 o 
   5  12   0       89.69      118.30     20.38 o 
 -13  13   0      182.26      231.32     29.67 o 
 -12  13   0      181.13      184.44     16.49 o 
 -11  13   0      191.83      174.65     14.12 o 
 -10  13   0        6.71       22.31      8.71 o 
  -9  13   0      386.21      362.57     15.61 o 
  -8  13   0      297.42      316.39     21.23 o 
  -7  13   0      205.41      225.88     23.51 o 
  -6  13   0        3.60        1.66      7.39 o 
  -5  13   0       14.61       22.52      7.17 o 
  -4  13   0      236.69      198.95     16.37 o 
  -3  13   0        7.31        8.65      7.32 o 
  -2  13   0       60.87       75.34     10.61 o 
  -1  13   0      170.00      194.33     14.67 o 
   0  13   0      300.78      336.20     15.37 o 
   1  13   0       30.98       36.68      8.84 o 
   2  13   0      471.41      523.66     20.13 o 
   3  13   0      381.85      401.63     21.72 o 
   4  13   0      125.80      124.92     23.97 o 
 -12  14   0      507.37      479.03     27.59 o 
 -11  14   0      143.32      114.37     13.15 o 
 -10  14   0      279.41      251.25     15.26 o 
  -9  14   0      282.92      292.99     16.14 o 
  -8  14   0       25.27       16.52     10.30 o 
  -7  14   0       37.31       50.84      9.74 o 
  -6  14   0      544.50      574.92     20.83 o 
  -5  14   0       35.74       25.89     10.06 o 
  -4  14   0      355.79      361.73     18.76 o 
  -3  14   0       98.86       78.70     11.18 o 
  -2  14   0        1.20       -0.13      7.81 o 
  -1  14   0       12.09        9.82      7.63 o 
   0  14   0       85.91       95.08     11.66 o 
   1  14   0       45.32       47.52      9.92 o 
   2  14   0      486.85      603.68     26.04 o 
   3  14   0      249.41      258.01     31.59 o 
 -11  15   0       92.71       92.98     15.27 o 
 -10  15   0       64.60       69.46     10.56 o 
  -9  15   0      429.25      434.14     18.95 o 
  -8  15   0       16.21       27.44     11.39 o 
  -7  15   0      374.66      420.57     20.54 o 
  -6  15   0        2.41       26.92      8.61 o 
  -5  15   0      313.65      363.76     20.42 o 
  -4  15   0       11.10       13.84      9.08 o 
  -3  15   0       50.78       50.20     10.84 o 
  -2  15   0        7.92       18.69      9.20 o 
  -1  15   0       17.50       24.66      9.23 o 
   0  15   0       24.79       28.48      9.92 o 
   1  15   0        4.74        9.85      9.96 o 
  -9  16   0       57.77       76.73     15.11 o 
  -8  16   0       21.34        6.43     10.04 o 
  -7  16   0       25.64       31.57     11.26 o 
  -6  16   0     1143.85     1328.01     93.72 o 
  -5  16   0       20.50       25.44     10.25 o 
  -4  16   0      328.84      360.38     21.68 o 
  -3  16   0        1.96       11.52      9.34 o 
  -2  16   0      176.22      202.60     20.77 o 
   1 -16   1      100.18      115.76     12.40 o 
   2 -16   1      163.76      168.85     15.91 o 
   3 -16   1       11.00        6.55      9.72 o 
   4 -16   1      221.87      190.24     16.53 o 
   5 -16   1        0.79       10.45      8.55 o 
   6 -16   1      657.33      677.98     24.31 o 
   7 -16   1       30.44       16.76      9.49 o 
   8 -16   1       50.30       73.27     12.08 o 
   9 -16   1        2.58       15.07     13.60 o 
  -2 -15   1      504.63      554.17     26.93 o 
  -1 -15   1        3.17       16.40      8.62 o 
   0 -15   1       29.21       51.93      9.57 o 
   1 -15   1       50.95       56.09     11.39 o 
   2 -15   1        1.31        1.25      8.31 o 
   3 -15   1       25.04       30.29     10.22 o 
   4 -15   1      105.51       96.44     13.97 o 
   5 -15   1      151.86      168.62     28.66 o 
   6 -15   1        3.55       20.17      9.67 o 
   7 -15   1      343.42      296.46     18.44 o 
   8 -15   1       16.75       29.14      9.83 o 
   9 -15   1      427.63      367.41     18.28 o 
  10 -15   1        5.69        8.65      8.90 o 
  11 -15   1       63.23       43.41     44.21 o 
  -3 -14   1      200.02      249.85     43.28 o 
  -2 -14   1      369.78      398.06     18.56 o 
  -1 -14   1       50.02       45.84      9.02 o 
   0 -14   1      179.07      166.50     12.49 o 
   1 -14   1        5.82        5.32      8.22 o 
   2 -14   1       47.68       48.63     10.04 o 
   3 -14   1       49.03       31.55      9.28 o 
   4 -14   1       20.00       31.27      8.72 o 
   5 -14   1      247.69      268.08     21.52 o 
   6 -14   1       50.00       58.74     11.20 o 
   7 -14   1       19.26        4.67      9.35 o 
   8 -14   1      182.56      187.64     14.84 o 
   9 -14   1       35.81       30.93      8.17 o 
  10 -14   1      422.68      435.08     16.91 o 
  11 -14   1        2.67        7.91      9.22 o 
  -4 -13   1        0.22        5.83     17.01 o 
  -3 -13   1      530.09      476.34     19.55 o 
  -2 -13   1      182.58      176.26     14.32 o 
  -1 -13   1      538.47      533.96     22.86 o 
   0 -13   1       73.24       73.92      9.24 o 
   1 -13   1      178.44      219.20     15.53 o 
   2 -13   1        9.91        8.16      7.47 o 
   3 -13   1      502.67      499.42     19.13 o 
   4 -13   1      454.06      427.46     20.14 o 
   5 -13   1      105.27      101.21     10.85 o 
   6 -13   1      136.41      126.04     16.22 o 
   7 -13   1      314.00      312.50     16.51 o 
   8 -13   1        9.03        7.17      7.14 o 
   9 -13   1      166.00      179.96     13.25 o 
  10 -13   1       32.67       36.94      8.59 o 
  11 -13   1      446.45      440.45     20.65 o 
  12 -13   1        7.22       12.76      9.06 o 
  13 -13   1      123.82       95.93     22.94 o 
  -6 -12   1      164.72      187.20     30.84 o 
  -5 -12   1      119.55      100.59     24.96 o 
  -4 -12   1       68.15       71.73     11.82 o 
  -3 -12   1       82.24       80.30     14.93 o 
  -2 -12   1      339.57      380.52     21.08 o 
  -1 -12   1       55.27       55.51      7.96 o 
   0 -12   1        9.68       11.75      7.24 o 
   1 -12   1      634.17      673.87     20.96 o 
   2 -12   1      512.69      482.65     17.96 o 
   3 -12   1      183.43      176.31     14.58 o 
   4 -12   1     1637.52     1670.14     33.16 o 
   5 -12   1       67.50       85.28      9.55 o 
   6 -12   1      407.18      434.90     16.65 o 
   7 -12   1       61.10       50.12     10.54 o 
   8 -12   1       10.25       12.84      6.17 o 
   9 -12   1      126.78      126.16     10.05 o 
  10 -12   1      529.91      586.74     22.82 o 
  11 -12   1        0.50        6.85      6.95 o 
  12 -12   1      247.90      251.03     21.03 o 
  13 -12   1        0.08       27.49     10.11 o 
  14 -12   1       14.43      -15.87     15.87 o 
  -7 -11   1       10.13       -3.37     16.49 o 
  -6 -11   1      306.24      286.98     35.89 o 
  -5 -11   1        3.01        6.22      8.98 o 
  -4 -11   1      465.27      474.62     17.90 o 
  -3 -11   1       17.95        5.62      5.67 o 
  -2 -11   1       11.65       12.69      5.71 o 
  -1 -11   1       36.17       28.76      7.05 o 
   0 -11   1     2340.84     2279.36     43.29 o 
   1 -11   1     2425.66     2440.49     37.41 o 
   2 -11   1     1291.93     1231.74     24.15 o 
   3 -11   1     3378.64     3139.90    119.57 o 
   4 -11   1     1208.69     1197.91     26.10 o 
   5 -11   1      117.45      117.12     10.08 o 
   6 -11   1      160.44      156.21     11.24 o 
   7 -11   1       61.40       63.55      8.46 o 
   8 -11   1      108.58      105.06      9.04 o 
   9 -11   1      208.58      206.43     11.88 o 
  10 -11   1      335.62      316.09     16.12 o 
  11 -11   1       20.99       23.34      7.63 o 
  12 -11   1       26.22       12.38     12.45 o 
  13 -11   1       29.06       32.43     28.01 o 
  14 -11   1        0.11        0.39     15.35 o 
  -8 -10   1      110.90       52.66     22.47 o 
  -7 -10   1     1365.66     1407.79     66.78 o 
  -6 -10   1      457.34      473.71     25.51 o 
  -5 -10   1     1258.45     1494.27     72.29 o 
  -4 -10   1        1.98       -2.39      5.40 o 
  -3 -10   1       16.49        2.45      4.93 o 
  -2 -10   1        9.95        9.35      5.14 o 
  -1 -10   1     2058.61     1973.11     30.58 o 
   0 -10   1      334.23      335.02     12.64 o 
   1 -10   1      273.13      260.31     11.61 o 
   2 -10   1       94.55       99.10      7.17 o 
   3 -10   1       50.54       42.50      6.23 o 
   4 -10   1        2.38       -2.86      4.14 o 
   5 -10   1      384.08      352.28     13.75 o 
   6 -10   1     1571.42     1620.12     29.76 o 
   7 -10   1      883.95      892.32     25.32 o 
   8 -10   1       11.58       17.25      5.51 o 
   9 -10   1      811.84      834.89     25.87 o 
  10 -10   1       75.60       67.86      9.81 o 
  11 -10   1        2.18       10.10      8.05 o 
  12 -10   1       13.20       10.52      8.91 o 
  13 -10   1       26.50       47.50     12.85 o 
  14 -10   1       88.42       58.18     13.33 o 
  -9  -9   1       85.62       61.50     23.31 o 
  -8  -9   1      850.98      812.31     50.47 o 
  -7  -9   1      257.34      227.98     20.30 o 
  -6  -9   1     1463.25     1503.90     83.68 o 
  -5  -9   1       13.52       15.43      6.07 o 
  -4  -9   1       66.65       61.89      7.00 o 
  -3  -9   1      119.16      117.05     11.21 o 
  -2  -9   1       71.69       71.66      6.52 o 
  -1  -9   1      914.55      935.85     19.80 o 
   0  -9   1     1025.65     1011.91     20.18 o 
   1  -9   1      555.41      558.70     13.17 o 
   2  -9   1        7.99       12.85      3.56 o 
   3  -9   1      663.95      659.48     13.57 o 
   4  -9   1      782.15      776.00     14.37 o 
   5  -9   1      401.51      392.73      9.83 o 
   6  -9   1      709.12      711.42     17.83 o 
   7  -9   1      131.55      145.31      8.86 o 
   8  -9   1     3124.71     2774.33    223.16 o 
   9  -9   1       40.10       71.68      7.65 o 
  10  -9   1      289.49      303.16     14.75 o 
  11  -9   1       85.54       91.52     12.85 o 
  12  -9   1       98.90      100.85     13.93 o 
  13  -9   1       10.77       18.84     10.05 o 
  14  -9   1       22.31       26.27     11.07 o 
  15  -9   1       31.94       42.36     19.60 o 
 -10  -8   1       18.46       15.44     20.31 o 
  -9  -8   1        1.83      -16.51     16.51 o 
  -8  -8   1      214.03      201.12     19.27 o 
  -7  -8   1      151.84      164.20     17.12 o 
  -6  -8   1      194.34      212.41     18.12 o 
  -5  -8   1      722.46      743.05     19.06 o 
  -4  -8   1      221.53      228.00     10.69 o 
  -3  -8   1       41.13       49.32      5.48 o 
  -2  -8   1        2.16        4.53      4.54 o 
  -1  -8   1     2147.95     2234.73     32.17 o 
   0  -8   1      250.53      266.15      9.14 o 
   1  -8   1      330.03      282.11      9.40 o 
   2  -8   1       77.81       95.69      9.93 o 
   3  -8   1      333.48      335.45      8.96 o 
   4  -8   1      307.79      326.36      8.51 o 
   5  -8   1      396.64      381.71      7.89 o 
   6  -8   1      514.81      519.57      9.68 o 
   7  -8   1     1428.49     1303.23     32.38 o 
   8  -8   1      840.17      809.39     18.69 o 
   9  -8   1        4.18       11.04      4.79 o 
  10  -8   1      570.54      589.99     19.43 o 
  11  -8   1      292.21      244.60     18.35 o 
  12  -8   1       20.22       19.82     10.28 o 
  13  -8   1       24.00       21.78     10.57 o 
  14  -8   1       30.12       42.55     12.95 o 
  15  -8   1       39.37       59.71     20.18 o 
 -11  -7   1       22.61       26.91     20.88 o 
 -10  -7   1      207.78      220.69     33.13 o 
  -9  -7   1      112.27       96.14     15.28 o 
  -8  -7   1      122.82      116.53     22.76 o 
  -7  -7   1     1124.21     1070.63     33.52 o 
  -6  -7   1      142.51      129.39     13.81 o 
  -5  -7   1      247.67      214.19      9.77 o 
  -4  -7   1      814.24      848.82     15.79 o 
  -3  -7   1        2.29        5.07      3.25 o 
  -2  -7   1     5205.70     5254.04     53.73 o 
  -1  -7   1      346.40      435.72     13.99 o 
   0  -7   1     3450.06     3389.40     38.35 o 
   1  -7   1      978.42     1036.80     16.30 o 
   2  -7   1     2600.99     2698.34     33.92 o 
   3  -7   1      900.99      924.67     14.34 o 
   4  -7   1       62.20       45.08      4.42 o 
   5  -7   1      604.36      656.27      9.08 o 
   6  -7   1      277.28      293.25     13.35 o 
   7  -7   1      252.77      226.52      8.96 o 
   8  -7   1      758.96      737.64     16.91 o 
   9  -7   1      537.82      528.84     13.15 o 
  10  -7   1      302.19      291.09     14.65 o 
  11  -7   1       63.06       66.99      9.66 o 
  12  -7   1      300.30      317.09     18.13 o 
  13  -7   1        8.61       11.95      8.41 o 
  14  -7   1      334.59      352.95     20.52 o 
  15  -7   1       24.96       12.43     16.12 o 
 -12  -6   1        2.72       -8.11     17.94 o 
 -11  -6   1      313.38      250.50     35.07 o 
 -10  -6   1      235.06      222.39     20.66 o 
  -9  -6   1      502.50      513.70     51.73 o 
  -8  -6   1      273.35      274.15     20.33 o 
  -7  -6   1      699.07      679.95     25.66 o 
  -6  -6   1       50.84       56.61      7.67 o 
  -5  -6   1     1321.81     1348.42     19.67 o 
  -4  -6   1      189.01      190.14      7.17 o 
  -3  -6   1     3783.43     3694.59     36.23 o 
  -2  -6   1     1488.48     1516.91     17.55 o 
  -1  -6   1     2287.27     2159.48     26.55 o 
   0  -6   1     1054.14     1185.96     17.11 o 
   1  -6   1      530.22      567.77     10.62 o 
   2  -6   1      146.55      180.68      6.06 o 
   3  -6   1      434.68      412.00      8.36 o 
   4  -6   1     1652.65     1745.64     18.94 o 
   5  -6   1      111.82      108.76      4.18 o 
   6  -6   1      212.32      211.09      6.38 o 
   7  -6   1      312.95      288.22      6.28 o 
   8  -6   1      536.76      499.41     11.83 o 
   9  -6   1      141.23      139.85      8.79 o 
  10  -6   1       78.22       65.95      8.81 o 
  11  -6   1      817.51      805.87     36.43 o 
  12  -6   1       11.40       32.75      8.99 o 
  13  -6   1      339.38      376.49     19.06 o 
  14  -6   1        9.08        8.60      9.61 o 
  15  -6   1      126.61      132.25     22.26 o 
 -12  -5   1      227.98      191.90     31.85 o 
 -11  -5   1       64.58       69.37     18.40 o 
 -10  -5   1     1311.79     1438.61     55.33 o 
  -9  -5   1      160.79      193.26     17.62 o 
  -8  -5   1      167.82      207.65     23.57 o 
  -7  -5   1      483.36      520.63     18.21 o 
  -6  -5   1        3.13        4.59      3.02 o 
  -5  -5   1     2854.73     2912.19     30.34 o 
  -4  -5   1       60.88       73.52      6.25 o 
  -3  -5   1      634.80      508.68      8.94 o 
  -2  -5   1      709.22      768.38     10.78 o 
  -1  -5   1       16.04        2.93      2.40 o 
   0  -5   1      862.24      871.73     13.15 o 
   1  -5   1      301.91      341.23      8.89 o 
   2  -5   1     9518.62    10347.83     95.40 o 
   3  -5   1     2564.90     2745.46     32.49 o 
   4  -5   1     6022.88     7076.10     64.85 o 
   5  -5   1      789.23      864.67      9.80 o 
   6  -5   1      746.40      737.51      9.08 o 
   7  -5   1      120.35      131.03      4.96 o 
   8  -5   1      254.47      232.96      6.50 o 
   9  -5   1      102.09      119.38      9.91 o 
  10  -5   1      158.28      141.56     11.39 o 
  11  -5   1      102.14       98.65     10.75 o 
  12  -5   1     1113.56     1191.64     30.40 o 
  13  -5   1      443.47      508.63     27.92 o 
  14  -5   1      250.86      262.49     18.82 o 
  15  -5   1       76.73       77.06     13.03 o 
 -13  -4   1       85.75       80.34     23.94 o 
 -12  -4   1        2.81       14.82     11.11 o 
 -11  -4   1      472.51      460.30     25.21 o 
 -10  -4   1       93.27       84.18     13.44 o 
  -9  -4   1     1039.82     1045.40     54.29 o 
  -8  -4   1      282.50      244.81     14.09 o 
  -7  -4   1      725.59      692.65     19.79 o 
  -6  -4   1      958.91      943.66     14.97 o 
  -5  -4   1      716.19      807.76     13.17 o 
  -4  -4   1     3095.45     3074.77     28.63 o 
  -3  -4   1     2209.92     2271.54     23.06 o 
  -2  -4   1      962.64      975.82     11.65 o 
  -1  -4   1      411.77      507.19      9.15 o 
   0  -4   1     1737.86     1687.67     19.53 o 
   1  -4   1     2287.78     2225.22     47.80 o 
   2  -4   1     2832.83     3445.71     37.32 o 
   3  -4   1    21093.43    23306.16    177.34 o 
   4  -4   1      258.44      312.63      4.68 o 
   5  -4   1    10867.50    11085.92     81.09 o 
   6  -4   1      267.19      300.23      6.32 o 
   7  -4   1        2.54        6.18      2.13 o 
   8  -4   1       12.95       11.35      3.22 o 
   9  -4   1      531.07      495.79     28.19 o 
  10  -4   1       45.56       42.47      7.78 o 
  11  -4   1      111.70      119.85     16.59 o 
  12  -4   1      447.79      435.72     19.08 o 
  13  -4   1      145.09      172.57     14.99 o 
  14  -4   1        5.88        3.64     10.17 o 
  15  -4   1       49.03       54.46     12.28 o 
 -13  -3   1       39.55       33.08     13.55 o 
 -12  -3   1      128.90      111.75     16.70 o 
 -11  -3   1      182.40      197.31     18.69 o 
 -10  -3   1      377.28      409.86     18.35 o 
  -9  -3   1      251.48      264.65     14.85 o 
  -8  -3   1      282.89      286.13     12.68 o 
  -7  -3   1     3585.99     3592.59     48.52 o 
  -6  -3   1     1079.13     1105.53     14.06 o 
  -5  -3   1      130.57      117.49      5.21 o 
  -4  -3   1     2789.61     2613.25     26.41 o 
  -3  -3   1      762.60      790.37     10.71 o 
  -2  -3   1      830.09      659.73     10.64 o 
  -1  -3   1     1542.48     1296.65     17.02 o 
   0  -3   1      592.52      584.81      8.62 o 
   1  -3   1      261.50      448.73      7.34 o 
   2  -3   1    64707.90    68294.92    485.08 o 
   3  -3   1     9846.82    11128.86     92.02 o 
   4  -3   1     4586.21     4744.28     41.64 o 
   5  -3   1       14.48       18.88      2.12 o 
   6  -3   1      327.06      281.36      5.91 o 
   7  -3   1       45.32       50.86      3.21 o 
   8  -3   1     1144.10     1185.36     19.62 o 
   9  -3   1      871.36      834.93     16.94 o 
  10  -3   1      311.11      323.94     25.13 o 
  11  -3   1     1115.64     1184.39     30.89 o 
  12  -3   1      609.78      594.64     22.24 o 
  13  -3   1       21.24       16.76      8.67 o 
  14  -3   1      228.02      260.35     18.95 o 
  15  -3   1       14.53       15.00     10.31 o 
 -14  -2   1       29.75       13.31     12.47 o 
 -13  -2   1        5.67        0.80     10.49 o 
 -12  -2   1      212.87      218.02     16.27 o 
 -11  -2   1      109.54      124.76     12.67 o 
 -10  -2   1      224.34      275.86     20.35 o 
  -9  -2   1      116.27      117.06      9.46 o 
  -8  -2   1     1038.23     1024.49     29.33 o 
  -7  -2   1     2085.10     2066.77     27.78 o 
  -6  -2   1      840.46      748.95     10.39 o 
  -5  -2   1     4227.79     4175.17     35.70 o 
  -4  -2   1     2764.37     2833.22     26.76 o 
  -3  -2   1     4049.77     4124.97     33.75 o 
  -2  -2   1      160.88      185.16      4.00 o 
  -1  -2   1     1722.52     1629.72     17.12 o 
   0  -2   1    10707.13    11201.91    238.48 o 
   1  -2   1     2195.34     2449.98     24.58 o 
   2  -2   1    42031.61    43650.67    324.93 o 
   3  -2   1      165.75      191.04      5.49 o 
   4  -2   1      123.66      123.47      4.06 o 
   5  -2   1     3325.56     3463.75     37.96 o 
   6  -2   1       49.32       49.93      3.31 o 
   7  -2   1     1262.27     1305.09     20.11 o 
   8  -2   1     3359.31     3278.67     40.54 o 
   9  -2   1       72.91       83.18      7.05 o 
  10  -2   1      191.63      208.33     11.88 o 
  11  -2   1      755.68      737.56     23.37 o 
  12  -2   1       49.53       51.59      9.77 o 
  13  -2   1        3.81        7.41      8.38 o 
  14  -2   1       69.16       68.54     12.51 o 
 -14  -1   1       50.32       84.21     16.12 o 
 -13  -1   1      823.82      890.87     28.66 o 
 -12  -1   1      137.38      127.15     14.48 o 
 -11  -1   1      499.42      506.50     19.95 o 
 -10  -1   1       51.07       55.61      7.70 o 
  -9  -1   1      265.74      275.54     12.24 o 
  -8  -1   1      940.04      987.81     20.28 o 
  -7  -1   1        7.80        7.78      2.44 o 
  -6  -1   1        4.92       21.74      2.26 o 
  -5  -1   1     1056.90     1091.11     12.04 o 
  -4  -1   1        7.79       16.17      1.85 o 
  -3  -1   1      810.49      697.09      8.56 o 
  -2  -1   1     5764.15     6180.99     61.49 o 
  -1  -1   1     1738.52     1924.39     25.66 o 
   0  -1   1      897.54     1197.83     12.19 o 
   1  -1   1     6203.51     6940.76     77.75 o 
   2  -1   1        1.62       -1.23      1.32 o 
   3  -1   1      251.07      239.72      5.06 o 
   4  -1   1     1131.01     1284.25     21.23 o 
   5  -1   1       17.98       17.35      4.22 o 
   6  -1   1       55.09       67.11      5.05 o 
   7  -1   1     1480.26     1466.07     22.31 o 
   8  -1   1     1323.03     1379.03     26.02 o 
   9  -1   1      802.98      768.31     19.01 o 
  10  -1   1      480.50      500.39     16.68 o 
  11  -1   1        8.61        4.53      7.05 o 
  12  -1   1      296.99      307.22     18.16 o 
  13  -1   1      187.47      201.44     16.81 o 
  14  -1   1        0.16       16.37     12.63 o 
 -15   0   1        1.58      -10.25     11.62 o 
 -14   0   1      579.07      647.13     25.67 o 
 -13   0   1       49.24       47.33     10.46 o 
 -12   0   1      259.59      278.14     17.48 o 
 -11   0   1       28.88       23.79      6.84 o 
 -10   0   1      400.30      409.36     14.66 o 
  -9   0   1      146.07      142.58      9.56 o 
  -8   0   1      736.69      669.49     14.60 o 
  -7   0   1     1521.59     1389.58     18.15 o 
  -6   0   1        0.38        0.15      1.97 o 
  -5   0   1      193.55      165.68      5.33 o 
  -4   0   1     1214.70     1349.97     15.29 o 
  -3   0   1        6.43        2.91      1.56 o 
  -2   0   1      348.23      380.46      6.96 o 
  -1   0   1    10721.37    10887.36    108.59 o 
   0   0   1     8562.14     9353.21    200.50 o 
   1   0   1     1404.85     1320.33     14.17 o 
   2   0   1      310.80      408.65      6.96 o 
   3   0   1      576.35      494.51      8.84 o 
   4   0   1      118.18      105.38      4.99 o 
   5   0   1      267.04      310.84      8.50 o 
   6   0   1      111.04      116.77      6.66 o 
   7   0   1      980.01      923.07     17.33 o 
   8   0   1       80.98       64.59      7.24 o 
   9   0   1      699.18      713.61     18.79 o 
  10   0   1       97.87       76.74      9.10 o 
  11   0   1      278.85      285.34     19.75 o 
  12   0   1      435.50      500.94     21.90 o 
  13   0   1       22.19       23.12      9.46 o 
  14   0   1      410.10      451.92     55.06 o 
 -15   1   1       16.98       16.47     10.26 o 
 -14   1   1       41.44       68.49     13.65 o 
 -13   1   1      481.73      505.84     36.28 o 
 -12   1   1       14.39       17.50      8.09 o 
 -11   1   1      283.03      305.01     15.69 o 
 -10   1   1      392.35      352.60     13.45 o 
  -9   1   1     1327.62     1364.46     22.55 o 
  -8   1   1      570.81      561.67     10.72 o 
  -7   1   1      292.51      251.59      5.92 o 
  -6   1   1       94.73      141.61      4.46 o 
  -5   1   1      582.52      644.75      8.67 o 
  -4   1   1     1614.17     1568.17     17.76 o 
  -3   1   1     3320.58     3167.60     29.64 o 
  -2   1   1       62.59       29.04      1.46 o 
  -1   1   1        6.43        7.40      1.24 o 
   0   1   1        4.52        6.55      1.36 o 
   1   1   1      567.84      568.72      7.78 o 
   2   1   1     3788.92     3951.98     36.85 o 
   3   1   1     5804.04     5890.70     60.17 o 
   4   1   1        3.56        9.85      2.89 o 
   5   1   1     3970.84     3863.63     43.94 o 
   6   1   1       47.52       53.75      5.32 o 
   7   1   1     2784.53     2752.57     39.60 o 
   8   1   1       37.33       26.81      6.42 o 
   9   1   1      447.86      458.25     15.80 o 
  10   1   1       39.77       41.09      8.73 o 
  11   1   1       76.44       59.52     10.54 o 
  12   1   1       48.97       64.46     11.40 o 
  13   1   1       50.39       48.51     14.36 o 
 -15   2   1      307.38      342.16     21.79 o 
 -14   2   1        9.30        4.96      8.02 o 
 -13   2   1       62.86       53.92     10.55 o 
 -12   2   1      210.09      181.25     14.04 o 
 -11   2   1        0.64        0.56      6.17 o 
 -10   2   1     1958.33     1845.04     30.96 o 
  -9   2   1       79.55       87.10      6.53 o 
  -8   2   1     3006.19     2792.98     28.16 o 
  -7   2   1       12.68        6.80      2.24 o 
  -6   2   1     1010.45      941.11     11.70 o 
  -5   2   1       22.94       50.03      2.77 o 
  -4   2   1     1526.87     1439.20     24.44 o 
  -3   2   1       14.27       10.30      2.40 o 
  -2   2   1     2374.67     2386.84     24.48 o 
  -1   2   1       92.73      102.99      3.37 o 
   0   2   1     2003.20     1902.62     19.78 o 
   1   2   1     1501.24     1700.93     16.78 o 
   2   2   1     4444.12     4861.11     41.08 o 
   3   2   1      155.42      181.64      4.47 o 
   4   2   1     6039.38     6310.61     50.91 o 
   5   2   1       72.26       83.63      4.68 o 
   6   2   1     5006.23     4726.90     59.12 o 
   7   2   1      214.15      187.16     10.65 o 
   8   2   1     2213.64     2045.63     50.57 o 
   9   2   1        2.28        0.96      6.03 o 
  10   2   1      111.99       88.88     11.47 o 
  11   2   1       56.49       74.69     11.41 o 
  12   2   1      133.49      160.86     15.39 o 
  13   2   1      226.91      230.88     32.19 o 
 -15   3   1       73.25       87.53     13.51 o 
 -14   3   1        8.14       -7.38     11.75 o 
 -13   3   1        3.07       -1.59      7.33 o 
 -12   3   1        4.29        9.56      7.03 o 
 -11   3   1      214.06      226.00     14.36 o 
 -10   3   1      229.54      211.02     19.30 o 
  -9   3   1      850.01      868.96     14.11 o 
  -8   3   1      438.06      497.86      8.92 o 
  -7   3   1     1123.39     1135.77     13.88 o 
  -6   3   1       69.75       66.21      3.26 o 
  -5   3   1     4105.67     3982.70     41.56 o 
  -4   3   1     3804.58     3632.58     49.28 o 
  -3   3   1    13683.51    13853.38    150.22 o 
  -2   3   1     1650.56     1420.09     15.92 o 
  -1   3   1     1432.73     1720.86     26.92 o 
   0   3   1     1263.52     1228.19     15.02 o 
   1   3   1     1267.17     1307.40     14.66 o 
   2   3   1       35.38       34.07      2.67 o 
   3   3   1     4727.93     4974.29     41.65 o 
   4   3   1      275.98      303.98      6.64 o 
   5   3   1     1723.61     1638.29     18.70 o 
   6   3   1     1429.25     1532.86     26.78 o 
   7   3   1       22.70       34.55      6.77 o 
   8   3   1      397.63      427.76     17.49 o 
   9   3   1      719.33      741.48     23.60 o 
  10   3   1        6.65        0.85      7.40 o 
  11   3   1       87.67      104.07     13.20 o 
  12   3   1       96.34       78.10     15.81 o 
  13   3   1        3.05        2.94     16.22 o 
 -16   4   1      192.37      199.81     45.87 o 
 -15   4   1        1.08        3.44      9.92 o 
 -14   4   1       59.77       55.10     10.83 o 
 -13   4   1      205.57      210.58     15.65 o 
 -12   4   1       42.30       42.30      8.54 o 
 -11   4   1      279.83      314.76     15.73 o 
 -10   4   1     1063.64     1000.89     42.36 o 
  -9   4   1      423.25      387.72      9.12 o 
  -8   4   1     1457.62     1487.62     17.40 o 
  -7   4   1       12.57        8.14      2.03 o 
  -6   4   1     4318.15     4230.18     50.99 o 
  -5   4   1     9636.76     9983.04    109.28 o 
  -4   4   1     7644.81     7714.41     76.65 o 
  -3   4   1     1351.63     1490.50     17.18 o 
  -2   4   1      112.14      134.48      7.71 o 
  -1   4   1        4.29        1.77      2.30 o 
   0   4   1     5327.11     5700.99     50.25 o 
   1   4   1      100.17       91.03      4.05 o 
   2   4   1        0.82       -0.11      2.18 o 
   3   4   1      218.22      215.74      5.97 o 
   4   4   1     3278.52     3246.85     35.14 o 
   5   4   1     1525.58     1451.08     19.71 o 
   6   4   1      377.68      378.20     13.82 o 
   7   4   1      119.50       94.74     10.14 o 
   8   4   1      409.38      416.78     21.17 o 
   9   4   1       41.75       56.74     10.21 o 
  10   4   1      662.60      684.67     29.20 o 
  11   4   1      220.34      253.20     22.67 o 
  12   4   1      632.95      682.02     45.49 o 
 -16   5   1        2.18        5.87     12.08 o 
 -15   5   1       44.36       32.40     10.15 o 
 -14   5   1      375.19      373.54     19.53 o 
 -13   5   1      161.20      153.82     13.58 o 
 -12   5   1      768.76      807.70     24.22 o 
 -11   5   1        6.06        9.72      6.16 o 
 -10   5   1      228.71      232.17     16.02 o 
  -9   5   1      415.46      361.03     10.69 o 
  -8   5   1      596.12      556.05     15.64 o 
  -7   5   1       61.69       69.51      5.94 o 
  -6   5   1      667.93      511.44     12.35 o 
  -5   5   1     3793.85     3605.86     46.86 o 
  -4   5   1      450.47      583.80      9.20 o 
  -3   5   1     5728.65     5864.52     56.71 o 
  -2   5   1     3227.50     3500.69     42.50 o 
  -1   5   1      649.92      555.13     10.25 o 
   0   5   1       97.98      117.26      5.11 o 
   1   5   1     1330.26     1541.04     17.13 o 
   2   5   1      197.08      171.14      5.82 o 
   3   5   1      124.51      147.11      6.20 o 
   4   5   1      111.86      119.64      6.24 o 
   5   5   1      480.03      436.08     12.48 o 
   6   5   1      602.46      549.78     18.95 o 
   7   5   1       84.41      100.04     10.85 o 
   8   5   1       13.66       18.57      7.68 o 
   9   5   1      881.92      837.15     31.93 o 
  10   5   1      121.79      135.45     17.34 o 
  11   5   1      618.27      669.53     44.41 o 
 -16   6   1        7.09        9.98     17.45 o 
 -15   6   1      387.38      438.26     26.19 o 
 -14   6   1      319.07      300.64     18.93 o 
 -13   6   1      422.08      463.96     23.87 o 
 -12   6   1      333.50      317.87     16.65 o 
 -11   6   1     1840.84     1739.29     43.46 o 
 -10   6   1      115.76      138.63      9.10 o 
  -9   6   1      119.88      136.09      9.98 o 
  -8   6   1       10.51        7.42      4.32 o 
  -7   6   1      785.61      724.98     16.19 o 
  -6   6   1      868.07      926.70     18.94 o 
  -5   6   1      214.88      257.33      9.53 o 
  -4   6   1     2343.20     2533.81     28.26 o 
  -3   6   1      845.45     1053.95     18.53 o 
  -2   6   1     1100.30     1060.87     15.78 o 
  -1   6   1      251.30      269.64      7.20 o 
   0   6   1     1814.50     1872.00     21.80 o 
   1   6   1     1332.13     1283.97     16.00 o 
   2   6   1     1104.49     1016.95     14.98 o 
   3   6   1      950.15      894.41     14.36 o 
   4   6   1     1461.06     1375.36     18.92 o 
   5   6   1       38.45       52.99      8.20 o 
   6   6   1        0.33       -6.68      6.68 o 
   7   6   1        4.79        3.55      7.93 o 
   8   6   1      421.51      416.39     23.03 o 
   9   6   1       50.09       29.42     11.00 o 
  10   6   1      772.00      847.58     48.55 o 
  11   6   1      131.47      162.93     27.97 o 
 -16   7   1       20.65       41.07     20.32 o 
 -15   7   1        5.29        8.99     14.94 o 
 -14   7   1      208.90      208.53     28.28 o 
 -13   7   1      291.66      299.07     19.72 o 
 -12   7   1      784.82      748.02     28.42 o 
 -11   7   1      759.40      751.49     21.96 o 
 -10   7   1       48.58       36.03      7.44 o 
  -9   7   1      280.44      258.64     11.40 o 
  -8   7   1        2.68       -0.19      4.19 o 
  -7   7   1       26.63       36.62      7.98 o 
  -6   7   1      854.17      832.73     16.28 o 
  -5   7   1       60.22       83.56      4.92 o 
  -4   7   1      734.19      754.76     12.87 o 
  -3   7   1     2964.77     2826.55     38.96 o 
  -2   7   1        4.38        0.56      3.06 o 
  -1   7   1     2371.65     2441.73     27.11 o 
   0   7   1     2291.39     2342.22     26.80 o 
   1   7   1     1100.02     1081.60     16.05 o 
   2   7   1     1054.54     1008.75     15.87 o 
   3   7   1      766.29      781.43     15.34 o 
   4   7   1        2.37        2.55      4.64 o 
   5   7   1       35.01       32.13     13.49 o 
   6   7   1      116.60       64.32     11.38 o 
   7   7   1        0.13       13.32      9.23 o 
   8   7   1       18.57       11.43     12.76 o 
   9   7   1        1.41       13.24     14.65 o 
  10   7   1       38.77       37.46     17.20 o 
 -16   8   1       57.93       45.63     19.75 o 
 -15   8   1        7.70       27.47     15.45 o 
 -14   8   1      299.31      294.61     20.73 o 
 -13   8   1       15.01       19.26      8.92 o 
 -12   8   1      378.47      363.50     21.60 o 
 -11   8   1      362.12      338.02     19.31 o 
 -10   8   1      167.41      156.19     10.47 o 
  -9   8   1      243.89      290.86     14.83 o 
  -8   8   1      330.88      307.52     12.64 o 
  -7   8   1      766.10      821.52     17.28 o 
  -6   8   1       72.96       59.45      6.74 o 
  -5   8   1      899.62      856.74     14.31 o 
  -4   8   1      238.47      241.00      8.08 o 
  -3   8   1      603.19      637.85     14.12 o 
  -2   8   1      426.93      458.12     11.47 o 
  -1   8   1      837.15      762.86     15.18 o 
   0   8   1     1726.37     1699.35     26.89 o 
   1   8   1     1856.14     1952.33     26.79 o 
   2   8   1       15.41        2.89      4.05 o 
   3   8   1       12.12       13.32      5.50 o 
   4   8   1      401.32      445.96     15.27 o 
   5   8   1      250.43      247.61     24.05 o 
   6   8   1      157.30      148.54     26.79 o 
   7   8   1      215.88      231.47     20.73 o 
   8   8   1       11.79        3.92     12.89 o 
   9   8   1      464.39      553.81     40.85 o 
 -15   9   1        0.95        6.70      9.92 o 
 -14   9   1       17.89       15.48      9.74 o 
 -13   9   1       36.23       42.26     14.15 o 
 -12   9   1      139.17      175.00     23.04 o 
 -11   9   1      102.21      110.41      9.97 o 
 -10   9   1      257.34      257.30     16.15 o 
  -9   9   1     1126.96     1020.51     23.22 o 
  -8   9   1     2810.15     2660.82     37.29 o 
  -7   9   1       40.33       52.45      7.49 o 
  -6   9   1      879.67      915.02     21.09 o 
  -5   9   1        1.87        5.91      4.21 o 
  -4   9   1     2179.37     2288.38     32.26 o 
  -3   9   1      120.16      111.16      7.14 o 
  -2   9   1     1011.71     1079.04     19.07 o 
  -1   9   1      121.59      139.38      9.22 o 
   0   9   1       79.58       72.08      7.33 o 
   1   9   1      101.27       97.84      7.53 o 
   2   9   1      164.74      145.03      9.55 o 
   3   9   1     1177.61     1087.40     24.26 o 
   4   9   1       80.00       86.17     10.70 o 
   5   9   1      352.21      344.19     20.70 o 
   6   9   1      308.97      292.62     30.69 o 
   7   9   1      353.42      379.87     33.87 o 
   8   9   1      192.13      192.15     28.87 o 
 -15  10   1      260.64      331.52     34.11 o 
 -14  10   1      106.20      100.09     16.45 o 
 -13  10   1       88.94       16.86     10.49 o 
 -12  10   1       51.76       56.30     12.33 o 
 -11  10   1        1.92        4.68      6.01 o 
 -10  10   1        6.03       -8.81      9.65 o 
  -9  10   1      400.93      445.62     16.31 o 
  -8  10   1       37.16       29.72      6.68 o 
  -7  10   1     1637.51     1601.63     30.62 o 
  -6  10   1      757.02      750.56     20.06 o 
  -5  10   1      197.38      197.31     18.62 o 
  -4  10   1      563.86      550.68     19.49 o 
  -3  10   1      177.70      201.88      9.80 o 
  -2  10   1      177.40      195.55     11.07 o 
  -1  10   1      628.62      582.71     16.33 o 
   0  10   1      143.16      147.22      9.20 o 
   1  10   1      235.42      207.80     11.60 o 
   2  10   1      209.80      218.29     13.30 o 
   3  10   1       27.59       40.26      7.61 o 
   4  10   1        2.85       -0.32      8.31 o 
   5  10   1      267.68      324.29     28.96 o 
   6  10   1      162.74      166.05     25.53 o 
   7  10   1      206.86      240.09     30.47 o 
 -14  11   1       98.99       37.99     12.69 o 
 -13  11   1      138.43      143.64     34.71 o 
 -12  11   1        8.98        3.50      9.80 o 
 -11  11   1       70.06       53.20      8.56 o 
 -10  11   1       52.48       36.30     14.00 o 
  -9  11   1      212.54      193.65     12.07 o 
  -8  11   1       16.88       11.89      8.71 o 
  -7  11   1      324.06      312.45     15.04 o 
  -6  11   1        4.40       18.18      6.46 o 
  -5  11   1       38.51        9.95      9.57 o 
  -4  11   1     2170.59     2110.89     42.48 o 
  -3  11   1       26.34       27.41      7.43 o 
  -2  11   1     1213.78     1255.52     25.11 o 
  -1  11   1        9.58        2.36      5.37 o 
   0  11   1      571.44      615.57     17.44 o 
   1  11   1       95.99       94.59     10.21 o 
   2  11   1       79.86       87.76      9.83 o 
   3  11   1        1.51        1.82      7.47 o 
   4  11   1      116.85      119.33     21.62 o 
   5  11   1      170.05      153.23     24.00 o 
   6  11   1       51.71       55.11     19.44 o 
 -14  12   1       43.03       75.60     22.17 o 
 -13  12   1       83.78       93.22     28.04 o 
 -12  12   1       89.85       67.72     11.56 o 
 -11  12   1      111.02      102.20     11.49 o 
 -10  12   1      119.60      122.18     11.62 o 
  -9  12   1      315.36      317.12     15.13 o 
  -8  12   1      311.64      287.23     14.32 o 
  -7  12   1       30.53       25.18      9.09 o 
  -6  12   1      133.22      147.08     12.13 o 
  -5  12   1      384.27      321.00     20.87 o 
  -4  12   1       85.75       89.39     11.66 o 
  -3  12   1      956.39     1022.51     25.93 o 
  -2  12   1        9.13        6.13      7.35 o 
  -1  12   1      903.15      864.28     24.43 o 
   0  12   1       35.26       52.03      8.14 o 
   1  12   1      549.37      571.24     19.95 o 
   2  12   1       25.46       22.92      7.71 o 
   3  12   1        5.82        9.58     13.91 o 
   4  12   1        2.22        5.85     14.71 o 
   5  12   1       15.90       15.79     16.14 o 
 -13  13   1      170.49      154.81     26.41 o 
 -12  13   1      413.66      432.04     20.31 o 
 -11  13   1      182.56      177.67     14.23 o 
 -10  13   1      206.74      211.27     15.61 o 
  -9  13   1       72.45       85.73     10.20 o 
  -8  13   1      675.37      686.21     20.06 o 
  -7  13   1       12.41       21.32      9.41 o 
  -6  13   1       10.61       14.61      7.44 o 
  -5  13   1        1.56        5.08      6.42 o 
  -4  13   1      932.43      943.40     26.02 o 
  -3  13   1       68.16       62.48     10.24 o 
  -2  13   1      613.28      599.77     21.31 o 
  -1  13   1        4.23        8.28      6.92 o 
   0  13   1      257.23      277.21     17.28 o 
   1  13   1      248.00      333.83     18.07 o 
   2  13   1      154.79      126.54     14.85 o 
   3  13   1      131.05      173.23     26.80 o 
   4  13   1      352.98      402.41     39.24 o 
 -13  14   1       49.80       49.83     19.98 o 
 -12  14   1       17.95       20.24     11.08 o 
 -11  14   1      308.54      314.99     30.44 o 
 -10  14   1       18.55       10.05      9.88 o 
  -9  14   1      300.21      276.79     16.20 o 
  -8  14   1      103.77      111.17     11.37 o 
  -7  14   1       38.25       42.85      9.76 o 
  -6  14   1       35.30       21.89      9.44 o 
  -5  14   1       67.30       66.39     11.58 o 
  -4  14   1      206.21      209.03     16.08 o 
  -3  14   1       79.19       66.25     10.90 o 
  -2  14   1        1.39        2.91      7.86 o 
  -1  14   1       20.85        3.56     12.71 o 
   0  14   1        7.80        4.04      9.27 o 
   1  14   1       51.29       65.51     12.64 o 
   2  14   1      292.35      329.40     39.05 o 
 -11  15   1      140.58      146.63     17.04 o 
 -10  15   1      281.09      270.08     18.34 o 
  -9  15   1       21.43       36.90     12.81 o 
  -8  15   1       95.25       88.90     11.11 o 
  -7  15   1      450.95      494.93     25.74 o 
  -6  15   1       82.48       37.02      9.53 o 
  -5  15   1      459.30      462.56     23.86 o 
  -4  15   1      208.22      211.42     18.63 o 
  -3  15   1      376.20      409.23     21.04 o 
  -2  15   1       39.13       38.37     10.75 o 
  -1  15   1       86.36       90.00     14.30 o 
   0  15   1        3.98       14.84     14.75 o 
  -9  16   1        1.38      -14.90     14.90 o 
  -8  16   1        0.71        3.86      7.61 o 
  -7  16   1      527.79      572.50     23.22 o 
  -6  16   1      133.41      182.45     40.23 o 
  -5  16   1      152.32      134.11     14.62 o 
  -4  16   1      303.65      339.09     35.56 o 
  -3  16   1      154.93      178.98     24.93 o 
   4 -17   2       59.93       46.10     13.34 o 
   5 -17   2       26.51       70.28     37.34 o 
   6 -17   2        1.78       12.10     10.88 o 
   0 -16   2        7.14       25.95     10.72 o 
   1 -16   2      179.18      161.02     14.03 o 
   2 -16   2        9.34       11.23      9.63 o 
   3 -16   2       13.91       21.68     10.13 o 
   4 -16   2      186.92      189.15     16.23 o 
   5 -16   2      239.15      278.58     18.92 o 
   6 -16   2      462.52      424.18     26.91 o 
   7 -16   2      137.06      143.27     14.33 o 
   8 -16   2      132.80      121.77     14.04 o 
   9 -16   2      180.14      217.19     29.34 o 
  -3 -15   2      682.69      698.60     49.17 o 
  -2 -15   2       22.75       23.85     12.24 o 
  -1 -15   2      187.71      144.93     14.89 o 
   0 -15   2       26.12       20.20      8.55 o 
   1 -15   2      292.13      319.72     19.88 o 
   2 -15   2      204.17      190.33     15.65 o 
   3 -15   2      120.31      110.73     13.43 o 
   4 -15   2       19.60       15.84      8.78 o 
   5 -15   2      163.94      173.07     14.37 o 
   6 -15   2      250.50      255.40     17.08 o 
   7 -15   2       20.04        0.63     18.09 o 
   8 -15   2      237.71      256.63     19.78 o 
   9 -15   2       81.95       98.74     10.68 o 
  10 -15   2       25.79       28.63      8.94 o 
  11 -15   2        2.06       17.09     19.78 o 
  -4 -14   2      771.09      828.74     39.70 o 
  -3 -14   2        4.94       11.98     11.05 o 
  -2 -14   2      618.36      660.37     20.75 o 
  -1 -14   2       23.06       24.17     10.39 o 
   0 -14   2      288.52      297.70     15.88 o 
   1 -14   2       39.34       46.92     10.30 o 
   2 -14   2      133.43      104.56     12.24 o 
   3 -14   2      617.93      636.97     32.37 o 
   4 -14   2        2.17        2.89      6.28 o 
   5 -14   2      591.30      572.24     20.34 o 
   6 -14   2       16.07       37.82      8.44 o 
   7 -14   2       89.27      100.55     11.76 o 
   8 -14   2       16.73        4.90      7.62 o 
   9 -14   2      120.01      115.24     10.88 o 
  10 -14   2      175.57      180.16     13.03 o 
  11 -14   2        1.15       15.47      8.49 o 
  -6 -13   2       10.66       23.13     20.23 o 
  -5 -13   2      143.34       98.94     25.50 o 
  -4 -13   2      316.76      326.77     29.01 o 
  -3 -13   2     1024.81     1138.87     28.88 o 
  -2 -13   2       55.55       53.26      8.68 o 
  -1 -13   2      283.89      267.15     14.42 o 
   0 -13   2       15.30       12.09      7.53 o 
   1 -13   2       20.86        7.66      8.97 o 
   2 -13   2      373.54      394.95     17.75 o 
   3 -13   2      454.71      399.40     29.74 o 
   4 -13   2      278.46      296.56     25.28 o 
   5 -13   2      282.40      306.62     15.90 o 
   6 -13   2      123.58      126.18     11.74 o 
   7 -13   2       13.80       21.69      7.48 o 
   8 -13   2        2.07        4.39      6.84 o 
   9 -13   2       96.28       73.72     10.50 o 
  10 -13   2        1.30        8.32     11.44 o 
  11 -13   2      394.00      368.30     19.46 o 
  12 -13   2        4.20       17.94     10.15 o 
  13 -13   2        2.32      -15.23     15.23 o 
  -7 -12   2      224.12      242.62     35.35 o 
  -6 -12   2        5.13        6.31     18.72 o 
  -5 -12   2      284.59      291.79     38.41 o 
  -4 -12   2       28.57       31.90      8.06 o 
  -3 -12   2      221.33      230.99     13.27 o 
  -2 -12   2      259.46      265.18     13.88 o 
  -1 -12   2       72.69       89.32      9.15 o 
   0 -12   2       16.75       12.10      6.90 o 
   1 -12   2      915.64      877.66     21.24 o 
   2 -12   2      872.17      849.33     20.69 o 
   3 -12   2       55.00       30.34     11.30 o 
   4 -12   2      581.40      568.42     18.37 o 
   5 -12   2       45.39       36.29      7.51 o 
   6 -12   2      169.19      187.34     12.88 o 
   7 -12   2       11.53        5.23      7.43 o 
   8 -12   2        8.41       10.39      6.25 o 
   9 -12   2        7.86       10.62      5.71 o 
  10 -12   2      451.99      450.15     21.74 o 
  11 -12   2      166.06      139.62     21.60 o 
  12 -12   2      182.73      206.27     19.52 o 
  13 -12   2       86.48       68.10     21.41 o 
  -8 -11   2       56.26       53.06     22.13 o 
  -7 -11   2      104.62      118.39     28.75 o 
  -6 -11   2      125.17      111.08     27.25 o 
  -5 -11   2      154.19      140.76     13.91 o 
  -4 -11   2      521.90      544.82     16.79 o 
  -3 -11   2        0.20       -1.13      4.89 o 
  -2 -11   2       37.30       24.66      7.77 o 
  -1 -11   2      490.08      444.03     16.90 o 
   0 -11   2      148.19      126.31      9.74 o 
   1 -11   2     1201.78     1204.14     24.00 o 
   2 -11   2      105.12      101.16      8.86 o 
   3 -11   2      547.99      520.68     14.83 o 
   4 -11   2      315.73      270.66     13.23 o 
   5 -11   2     1235.79     1243.33     26.14 o 
   6 -11   2       93.42      101.17      9.60 o 
   7 -11   2      570.88      574.57     17.56 o 
   8 -11   2       81.09       85.01     13.63 o 
   9 -11   2        8.68        1.84      5.39 o 
  10 -11   2      144.29      149.23     17.04 o 
  11 -11   2        0.12       22.16     11.59 o 
  12 -11   2        4.92        6.55     10.08 o 
  13 -11   2       50.56       56.84     25.40 o 
  14 -11   2       47.53       84.37     19.89 o 
  -9 -10   2       19.20       37.86     20.24 o 
  -8 -10   2      171.40      208.10     33.98 o 
  -7 -10   2      201.30      171.29     30.72 o 
  -6 -10   2      525.61      517.17     25.39 o 
  -5 -10   2     1156.57     1187.77     26.45 o 
  -4 -10   2      248.74      283.00     12.83 o 
  -3 -10   2      132.48      131.85      9.35 o 
  -2 -10   2      189.87      152.05      9.82 o 
  -1 -10   2       69.97       61.57      7.15 o 
   0 -10   2      303.65      322.24     12.11 o 
   1 -10   2       23.47       26.19      6.01 o 
   2 -10   2     2171.47     2188.65     36.45 o 
   3 -10   2      240.82      221.97      9.00 o 
   4 -10   2      367.60      410.75     15.69 o 
   5 -10   2      375.55      349.27     13.33 o 
   6 -10   2     1445.36     1442.81     27.46 o 
   7 -10   2     2341.42     2292.95     41.96 o 
   8 -10   2      342.92      326.34     12.32 o 
   9 -10   2      379.75      413.49     29.69 o 
  10 -10   2      257.34      250.72     14.47 o 
  11 -10   2       18.08       13.98      9.28 o 
  12 -10   2      151.92      169.23     17.04 o 
  13 -10   2       10.94        3.37     10.00 o 
  14 -10   2        0.88      -10.94     10.94 o 
 -10  -9   2       16.93       21.20     18.78 o 
  -9  -9   2       24.63      -10.97     18.16 o 
  -8  -9   2       55.29       60.21     23.40 o 
  -7  -9   2      935.28      923.28     52.04 o 
  -6  -9   2      628.01      678.61     27.04 o 
  -5  -9   2      965.14     1025.12     20.85 o 
  -4  -9   2       49.84       66.41      6.79 o 
  -3  -9   2      860.10      905.91     18.79 o 
  -2  -9   2     2966.01     3034.58     42.48 o 
  -1  -9   2       16.82       19.86      6.03 o 
   0  -9   2     3192.31     3161.30     41.93 o 
   1  -9   2       99.89      107.63      6.95 o 
   2  -9   2       60.17       54.74      5.69 o 
   3  -9   2       46.81       50.14      4.90 o 
   4  -9   2       81.08       82.64      7.44 o 
   5  -9   2      789.01      776.67     13.90 o 
   6  -9   2      534.17      578.15     20.05 o 
   7  -9   2     1195.57     1287.17     26.84 o 
   8  -9   2      879.33      850.24     17.94 o 
   9  -9   2      672.31      676.65     22.99 o 
  10  -9   2      121.57      120.15     13.35 o 
  11  -9   2       84.19       81.76     12.36 o 
  12  -9   2        3.28        3.53      8.79 o 
  13  -9   2        1.91       -7.90      9.53 o 
  14  -9   2        1.98       18.80     11.78 o 
 -11  -8   2        1.56       29.23     19.66 o 
 -10  -8   2      126.81       85.52     26.26 o 
  -9  -8   2        0.57       -7.59     17.08 o 
  -8  -8   2      333.15      301.60     35.58 o 
  -7  -8   2        7.03       -3.03      7.37 o 
  -6  -8   2      771.76      757.66     22.36 o 
  -5  -8   2      653.89      613.79     15.26 o 
  -4  -8   2      202.59      191.22      9.12 o 
  -3  -8   2     2399.79     2459.95     31.14 o 
  -2  -8   2     1397.82     1352.35     20.56 o 
  -1  -8   2     4028.16     3915.58     48.28 o 
   0  -8   2      166.22      161.42      7.87 o 
   1  -8   2     2462.81     2291.84     32.82 o 
   2  -8   2       44.45       42.37      4.27 o 
   3  -8   2        6.26       13.13      2.82 o 
   4  -8   2       91.45       86.86      4.33 o 
   5  -8   2     1622.57     1729.69     21.74 o 
   6  -8   2     1373.15     1411.88     19.00 o 
   7  -8   2      225.34      224.97      9.29 o 
   8  -8   2      648.26      677.74     16.61 o 
   9  -8   2        0.44       12.11      6.13 o 
  10  -8   2      524.90      498.32     18.33 o 
  11  -8   2      202.53      162.57     19.20 o 
  12  -8   2      165.72      191.93     14.69 o 
  13  -8   2        1.98        0.87      7.70 o 
  14  -8   2        1.47       11.78      9.42 o 
 -12  -7   2       29.75       21.48     19.66 o 
 -11  -7   2        1.26       -7.40     19.94 o 
 -10  -7   2      350.65      368.89     40.74 o 
  -9  -7   2       45.10       20.66     19.28 o 
  -8  -7   2      320.24      345.35     20.76 o 
  -7  -7   2      834.96      852.85     58.67 o 
  -6  -7   2       66.17       67.30      6.46 o 
  -5  -7   2      324.89      333.34     14.91 o 
  -4  -7   2     2539.69     2497.40     30.75 o 
  -3  -7   2      714.07      752.90     14.09 o 
  -2  -7   2     5072.92     4909.34     47.54 o 
  -1  -7   2      125.10      113.42      6.52 o 
   0  -7   2      198.75      185.76      7.17 o 
   1  -7   2     2619.49     2761.56     38.37 o 
   2  -7   2      757.22      856.60     13.96 o 
   3  -7   2     1186.25     1189.04     15.30 o 
   4  -7   2       56.52       74.90      3.62 o 
   5  -7   2     1858.76     2098.21     22.16 o 
   6  -7   2      316.81      336.97      7.29 o 
   7  -7   2     3104.18     2993.03     33.35 o 
   8  -7   2        1.17        2.96      3.52 o 
   9  -7   2     1485.84     1427.72     25.48 o 
  10  -7   2      295.06      304.30     14.89 o 
  11  -7   2       15.51       19.59      7.49 o 
  12  -7   2      429.06      441.58     19.44 o 
  13  -7   2       11.57       15.90     11.78 o 
  14  -7   2      504.06      521.71     22.93 o 
  15  -7   2      511.44      591.57     30.23 o 
 -12  -6   2       14.22       16.75     23.46 o 
 -11  -6   2      422.79      333.11     39.56 o 
 -10  -6   2      173.17      142.10     26.85 o 
  -9  -6   2      513.65      530.69     24.38 o 
  -8  -6   2      199.41      182.83     26.30 o 
  -7  -6   2      897.61      842.05     47.39 o 
  -6  -6   2     1844.43     1727.30     24.10 o 
  -5  -6   2      698.52      711.54     14.61 o 
  -4  -6   2      243.66      285.89      8.41 o 
  -3  -6   2      100.45       69.66      4.26 o 
  -2  -6   2      872.19      817.31     12.69 o 
  -1  -6   2       50.99       86.99      6.29 o 
   0  -6   2     4131.68     4085.88     42.89 o 
   1  -6   2     1001.34     1036.47     16.45 o 
   2  -6   2       93.21       57.12      4.56 o 
   3  -6   2      321.33      288.92      5.72 o 
   4  -6   2     9058.05     9826.76     82.62 o 
   5  -6   2     4229.59     4422.54     37.42 o 
   6  -6   2      127.58      130.21      4.45 o 
   7  -6   2      121.61      139.82      4.85 o 
   8  -6   2       92.41       87.40      6.13 o 
   9  -6   2      336.65      319.61     13.99 o 
  10  -6   2       56.96       63.31      8.86 o 
  11  -6   2      648.96      591.89     21.91 o 
  12  -6   2      216.19      211.77     15.25 o 
  13  -6   2      594.47      711.62     24.92 o 
  14  -6   2      259.41      246.04     17.98 o 
  15  -6   2       21.17       29.91     16.69 o 
 -13  -5   2       38.11       33.05     22.50 o 
 -12  -5   2      346.51      343.05     40.80 o 
 -11  -5   2       29.65       42.69     20.82 o 
 -10  -5   2      645.53      580.18     25.86 o 
  -9  -5   2       44.30       45.61      9.29 o 
  -8  -5   2      767.22      768.07     26.81 o 
  -7  -5   2      117.24      109.06      8.85 o 
  -6  -5   2        9.97       11.38      3.23 o 
  -5  -5   2     1557.82     1570.97     19.26 o 
  -4  -5   2      103.78      110.58      5.74 o 
  -3  -5   2       32.22       19.50      3.05 o 
  -2  -5   2     3081.46     3237.01     34.37 o 
  -1  -5   2      498.72      463.02     10.21 o 
   0  -5   2       19.20       24.17      2.91 o 
   1  -5   2     1800.91     1959.09     24.54 o 
   2  -5   2     2809.21     2872.92     26.88 o 
   3  -5   2     3965.95     4450.74     37.16 o 
   4  -5   2    27259.57    28357.46    210.63 o 
   5  -5   2     1380.74     1471.76     13.69 o 
   6  -5   2     2134.53     1982.09     18.43 o 
   7  -5   2      184.55      171.08      5.60 o 
   8  -5   2      675.36      655.83     12.08 o 
   9  -5   2        8.27       -0.46      5.05 o 
  10  -5   2       96.19      115.13     10.73 o 
  11  -5   2      289.77      241.44     15.18 o 
  12  -5   2      321.09      317.92     17.30 o 
  13  -5   2      231.64      230.51     16.79 o 
  14  -5   2        1.93        2.00      8.85 o 
 -13  -4   2        2.80      -15.16     18.81 o 
 -12  -4   2       11.58       24.64     20.81 o 
 -11  -4   2      727.15      784.97     30.76 o 
 -10  -4   2      276.17      265.78     18.50 o 
  -9  -4   2      156.86      190.90     22.12 o 
  -8  -4   2     1036.71      922.88     32.63 o 
  -7  -4   2        6.27        5.19      3.46 o 
  -6  -4   2        5.30        4.43      2.89 o 
  -5  -4   2     2821.46     2934.69     27.90 o 
  -4  -4   2      228.36      205.87      5.68 o 
  -3  -4   2      742.75      634.00      9.90 o 
  -2  -4   2      660.69      573.15      8.93 o 
  -1  -4   2     1216.57     1118.54     14.85 o 
   0  -4   2       15.69        0.78      2.14 o 
   1  -4   2     2474.47     2391.79     23.94 o 
   2  -4   2     2641.77     3046.17     26.36 o 
   3  -4   2     8309.68     8375.74     61.39 o 
   4  -4   2     1036.80     1002.54      9.85 o 
   5  -4   2     1612.87     1614.19     15.94 o 
   6  -4   2      324.48      308.32      6.06 o 
   7  -4   2      538.57      524.44      9.04 o 
   8  -4   2      172.57      153.91      8.04 o 
   9  -4   2       95.63       80.53      8.78 o 
  10  -4   2        8.12       21.35      7.05 o 
  11  -4   2       84.17      103.25     11.21 o 
  12  -4   2      125.74      147.54     13.72 o 
  13  -4   2       53.75       60.62     11.11 o 
  14  -4   2       11.44        3.23      8.95 o 
 -14  -3   2        8.73       15.21     21.33 o 
 -13  -3   2       53.69       51.09     22.44 o 
 -12  -3   2      105.71      104.45     15.53 o 
 -11  -3   2      337.80      357.99     21.16 o 
 -10  -3   2      921.19      838.95     24.31 o 
  -9  -3   2        0.71        7.95      5.47 o 
  -8  -3   2     2795.82     2591.50     49.81 o 
  -7  -3   2       45.35       39.17      3.83 o 
  -6  -3   2     3100.72     2971.14     30.12 o 
  -5  -3   2      465.45      423.92      7.66 o 
  -4  -3   2     2044.78     1914.94     18.75 o 
  -3  -3   2     2228.37     2256.66     20.68 o 
  -2  -3   2     1223.76     1310.72     31.18 o 
  -1  -3   2      341.22      387.30      7.67 o 
   0  -3   2      812.37      898.57     13.46 o 
   1  -3   2      329.75      375.68      6.62 o 
   2  -3   2     4834.28     5661.62     54.17 o 
   3  -3   2     1629.13     1701.51     14.45 o 
   4  -3   2      407.93      367.18      5.63 o 
   5  -3   2      373.67      309.83      5.58 o 
   6  -3   2      785.45      706.64      9.97 o 
   7  -3   2        4.47       11.66      2.81 o 
   8  -3   2     2609.96     2540.88     33.59 o 
   9  -3   2      602.29      552.48     15.78 o 
  10  -3   2     1081.91      986.66     44.14 o 
  11  -3   2       45.63       28.91      8.37 o 
  12  -3   2      306.92      293.35     18.08 o 
  13  -3   2       66.57       87.03     12.42 o 
  14  -3   2       87.50       95.12     24.88 o 
 -14  -2   2       17.12       19.30     21.29 o 
 -13  -2   2       37.44       26.63     11.10 o 
 -12  -2   2      329.74      326.45     22.38 o 
 -11  -2   2        6.04       -6.53      6.53 o 
 -10  -2   2      438.27      474.66     16.07 o 
  -9  -2   2      357.61      345.41     13.44 o 
  -8  -2   2       45.25       29.18      5.59 o 
  -7  -2   2      527.80      561.88      9.29 o 
  -6  -2   2      844.22      813.45     10.91 o 
  -5  -2   2     4929.70     4930.34     41.04 o 
  -4  -2   2     2211.15     2662.47     23.63 o 
  -3  -2   2        4.91        6.92      2.12 o 
  -2  -2   2     1126.09     1140.18     17.42 o 
  -1  -2   2     9508.85    10578.03    111.45 o 
   0  -2   2       24.34        8.15      1.66 o 
   1  -2   2     1017.61     1425.62     14.40 o 
   2  -2   2        6.79        8.04      2.27 o 
   3  -2   2       21.73       54.34      5.20 o 
   4  -2   2     2511.46     2656.02     24.47 o 
   5  -2   2      596.61      621.69     11.44 o 
   6  -2   2      669.15      684.48     14.82 o 
   7  -2   2     4367.03     4425.98     50.53 o 
   8  -2   2      516.78      474.06     12.64 o 
   9  -2   2      765.50      779.34     19.25 o 
  10  -2   2      130.69      124.14     11.34 o 
  11  -2   2     1384.37     1476.57     36.40 o 
  12  -2   2       51.85       61.11     15.17 o 
  13  -2   2      256.29      230.87     17.43 o 
  14  -2   2       17.84       33.98     10.56 o 
 -15  -1   2      216.03      230.25     34.58 o 
 -14  -1   2      432.18      462.83     26.68 o 
 -13  -1   2      623.96      652.68     28.40 o 
 -12  -1   2       29.33       22.45      8.92 o 
 -11  -1   2      677.00      651.09     19.25 o 
 -10  -1   2       89.93       81.84      8.48 o 
  -9  -1   2      378.93      348.49     13.21 o 
  -8  -1   2      198.85      177.12      7.01 o 
  -7  -1   2      129.85      135.02      5.02 o 
  -6  -1   2     2120.06     1975.70     19.50 o 
  -5  -1   2      235.93      267.77      5.45 o 
  -4  -1   2       12.66       12.50      1.83 o 
  -3  -1   2      845.27     1043.65     11.52 o 
  -2  -1   2     6527.33     6589.53     60.22 o 
  -1  -1   2      695.24     1009.96     13.51 o 
   0  -1   2     3050.28     2989.46     29.72 o 
   1  -1   2       35.39       56.44      2.09 o 
   2  -1   2     4638.20     4790.12     46.03 o 
   3  -1   2      380.68      357.07      7.36 o 
   4  -1   2       87.39       97.17      4.87 o 
   5  -1   2      838.23      827.92     14.04 o 
   6  -1   2     1774.05     1716.97     24.16 o 
   7  -1   2       23.37       30.61      4.76 o 
   8  -1   2     2138.03     2126.29     47.78 o 
   9  -1   2      161.21      140.94     10.67 o 
  10  -1   2      485.40      458.33     16.23 o 
  11  -1   2      243.50      249.36     16.57 o 
  12  -1   2      569.74      667.98     36.66 o 
  13  -1   2        5.28        3.24      8.75 o 
  14  -1   2      294.15      351.12     28.04 o 
 -15   0   2       70.29       82.60     16.31 o 
 -14   0   2      253.22      248.12     18.35 o 
 -13   0   2      154.59      174.83     15.33 o 
 -12   0   2       58.42       70.51     10.52 o 
 -11   0   2      612.46      584.10     17.57 o 
 -10   0   2      201.21      239.74     11.74 o 
  -9   0   2        8.41        4.23      3.99 o 
  -8   0   2      287.90      300.14      7.39 o 
  -7   0   2      375.16      380.37      7.05 o 
  -6   0   2        7.91        6.18      2.00 o 
  -5   0   2      191.71      267.41      5.19 o 
  -4   0   2      168.34      239.65      4.61 o 
  -3   0   2     1124.89     1101.67     12.75 o 
  -2   0   2      239.53      214.87      3.90 o 
  -1   0   2    16034.78    16850.49    138.51 o 
   0   0   2    13769.43    13176.88    190.10 o 
   1   0   2       32.89       66.62      2.64 o 
   2   0   2     1193.90     1110.18     13.75 o 
   3   0   2     1910.44     1841.66     22.25 o 
   4   0   2       18.01       19.61      3.34 o 
   5   0   2       76.96       79.01      5.36 o 
   6   0   2       42.23       46.53      5.04 o 
   7   0   2      336.96      296.63     11.47 o 
   8   0   2     1233.26     1224.88     24.49 o 
   9   0   2      196.93      198.35     11.98 o 
  10   0   2      118.87      121.19     12.11 o 
  11   0   2      884.09      956.46     33.16 o 
  12   0   2       27.71       41.92     10.02 o 
  13   0   2      199.02      186.34     26.16 o 
 -15   1   2       21.09       17.12     10.62 o 
 -14   1   2       90.08       63.40     11.84 o 
 -13   1   2        2.08        0.67      7.37 o 
 -12   1   2       28.41       26.51      8.16 o 
 -11   1   2        1.86        4.54      6.23 o 
 -10   1   2     1267.01     1199.33     24.01 o 
  -9   1   2     3874.96     3784.32     40.66 o 
  -8   1   2      619.76      674.77     10.71 o 
  -7   1   2     5514.37     5387.24     48.31 o 
  -6   1   2     1007.24     1088.23     14.00 o 
  -5   1   2      456.46      440.20      7.07 o 
  -4   1   2      344.00      256.65      5.04 o 
  -3   1   2     8469.15     8660.22     67.21 o 
  -2   1   2    13022.12    13568.24    103.55 o 
  -1   1   2       17.66        5.79      1.63 o 
   0   1   2     1075.57     1313.63     11.77 o 
   1   1   2       24.39       15.06      1.89 o 
   2   1   2     9699.81    10411.45     85.78 o 
   3   1   2     1685.42     1841.62     20.26 o 
   4   1   2      219.34      220.72      7.45 o 
   5   1   2      303.47      298.87      9.20 o 
   6   1   2        2.38        7.34      4.19 o 
   7   1   2      366.76      347.37     12.93 o 
   8   1   2      237.00      170.22     10.98 o 
   9   1   2        9.50        7.00      6.23 o 
  10   1   2       11.29       14.62      8.01 o 
  11   1   2        0.57        0.57      8.74 o 
  12   1   2       20.04       25.37      9.51 o 
  13   1   2        0.49        4.56     11.97 o 
 -16   2   2      201.92      240.13     23.54 o 
 -15   2   2       88.44      119.44     15.16 o 
 -14   2   2       34.84       56.51     11.26 o 
 -13   2   2       23.43       23.93      8.21 o 
 -12   2   2      557.16      575.48     20.53 o 
 -11   2   2      365.90      379.67     19.94 o 
 -10   2   2     3149.21     3200.93     68.66 o 
  -9   2   2       27.76       27.73      3.77 o 
  -8   2   2     2925.86     2825.71     28.60 o 
  -7   2   2     1854.26     1821.96     21.07 o 
  -6   2   2      539.93      550.05      8.40 o 
  -5   2   2        4.08       15.02      1.95 o 
  -4   2   2      830.22      842.20      9.87 o 
  -3   2   2     1321.89     1018.15     12.15 o 
  -2   2   2      147.12      211.49      5.85 o 
  -1   2   2      609.45      510.58      7.10 o 
   0   2   2     1460.62     1417.64     17.46 o 
   1   2   2     8254.74     8599.54     99.75 o 
   2   2   2       26.42       16.37      2.81 o 
   3   2   2      495.16      527.37      8.37 o 
   4   2   2      908.85      878.39     11.76 o 
   5   2   2       68.90       48.96      6.76 o 
   6   2   2     1968.51     1822.71     43.43 o 
   7   2   2     2490.32     2452.50     38.03 o 
   8   2   2      266.38      257.25     14.57 o 
   9   2   2        6.25        0.87      6.52 o 
  10   2   2       42.27       59.00     12.48 o 
  11   2   2       85.76       90.85     12.83 o 
  12   2   2       11.43       22.26     12.88 o 
 -16   3   2        8.74       11.60     13.06 o 
 -15   3   2       73.26       36.46     21.72 o 
 -14   3   2       18.91       25.17     12.75 o 
 -13   3   2       56.43       59.81     10.11 o 
 -12   3   2       16.31        8.78      7.03 o 
 -11   3   2        5.84        9.41      5.68 o 
 -10   3   2      389.03      361.91     12.38 o 
  -9   3   2     1393.78     1344.30     17.01 o 
  -8   3   2     1759.80     1774.28     21.17 o 
  -7   3   2      483.89      501.67      8.30 o 
  -6   3   2     1089.76     1160.26     14.53 o 
  -5   3   2      252.73      311.74      8.79 o 
  -4   3   2       39.45       42.07      2.44 o 
  -3   3   2        5.59       11.50      2.02 o 
  -2   3   2      893.31      861.88     11.14 o 
  -1   3   2      899.80      952.19     11.50 o 
   0   3   2      176.88      169.69      4.66 o 
   1   3   2      311.39      288.11      5.86 o 
   2   3   2      192.99      182.45      5.07 o 
   3   3   2     2443.06     2661.56     25.01 o 
   4   3   2       48.68       42.10      3.80 o 
   5   3   2      867.34      776.43     17.71 o 
   6   3   2       94.68       78.37      7.95 o 
   7   3   2       65.82       30.49     10.38 o 
   8   3   2       87.87       83.11     10.25 o 
   9   3   2      134.23      141.78     13.15 o 
  10   3   2       56.48       54.90     11.81 o 
  11   3   2        5.70        4.22     10.71 o 
  12   3   2       20.46        1.37     15.93 o 
 -16   4   2      227.39      263.69     23.87 o 
 -15   4   2        0.31       10.03     10.29 o 
 -14   4   2      470.11      503.54     26.92 o 
 -13   4   2       87.06       92.46     11.42 o 
 -12   4   2       70.29       60.57     12.95 o 
 -11   4   2      269.29      281.23     14.69 o 
 -10   4   2     1278.85     1221.93     22.91 o 
  -9   4   2     1331.67     1380.22     20.06 o 
  -8   4   2        3.18        7.64      2.54 o 
  -7   4   2      382.95      392.34     10.99 o 
  -6   4   2      360.19      421.80     11.04 o 
  -5   4   2     1627.96     1836.84     26.32 o 
  -4   4   2     5327.97     5423.97     48.08 o 
  -3   4   2      556.57      577.48      9.38 o 
  -2   4   2     6467.14     6337.57     54.94 o 
  -1   4   2      118.02      116.59      4.60 o 
   0   4   2    11124.16    11447.44     88.72 o 
   1   4   2       47.23       44.02      3.30 o 
   2   4   2      176.51      236.75      6.14 o 
   3   4   2     1163.90     1142.02     21.66 o 
   4   4   2      658.75      684.40     12.35 o 
   5   4   2     1665.13     1687.17     30.77 o 
   6   4   2        7.87       15.31      6.70 o 
   7   4   2      225.12      257.00     14.86 o 
   8   4   2       75.68       80.20     10.45 o 
   9   4   2      131.94      179.81     14.61 o 
  10   4   2      313.86      288.99     32.93 o 
  11   4   2       82.32       73.64     20.33 o 
 -16   5   2       53.31       46.78     20.86 o 
 -15   5   2      249.71      232.25     17.79 o 
 -14   5   2        0.87       -6.69      6.69 o 
 -13   5   2      337.63      322.67     17.29 o 
 -12   5   2      234.91      230.38     14.95 o 
 -11   5   2     1267.56     1199.22     34.79 o 
 -10   5   2       15.52       11.04      3.86 o 
  -9   5   2      307.63      259.11     11.14 o 
  -8   5   2        2.55        0.30      3.97 o 
  -7   5   2       82.58       62.62      6.00 o 
  -6   5   2     1546.40     1575.32     31.77 o 
  -5   5   2      279.42      237.45      8.02 o 
  -4   5   2      795.72      772.05     11.72 o 
  -3   5   2     3826.90     3894.39     43.78 o 
  -2   5   2       46.75       62.55      3.97 o 
  -1   5   2     2555.45     2522.71     28.48 o 
   0   5   2       83.57      119.42      4.97 o 
   1   5   2     1134.69     1152.32     14.49 o 
   2   5   2      435.08      466.62      9.46 o 
   3   5   2      221.48      188.68      7.05 o 
   4   5   2        5.38       10.89      4.20 o 
   5   5   2      279.31      314.68     15.11 o 
   6   5   2       25.08       14.82      7.09 o 
   7   5   2       28.49       32.61     11.34 o 
   8   5   2      351.92      341.47     17.49 o 
   9   5   2      206.56      220.34     27.90 o 
  10   5   2        0.49       -3.17     13.01 o 
  11   5   2      273.28      244.93     32.48 o 
 -16   6   2      139.11      130.10     26.22 o 
 -15   6   2        4.83        3.26      9.12 o 
 -14   6   2      443.74      438.73     24.06 o 
 -13   6   2       44.11       48.02     10.81 o 
 -12   6   2      602.45      605.93     25.90 o 
 -11   6   2     1740.69     1819.69     42.29 o 
 -10   6   2      295.00      294.94     12.17 o 
  -9   6   2     1621.82     1602.02     27.47 o 
  -8   6   2      227.92      230.36     10.38 o 
  -7   6   2        3.46       -1.94      4.33 o 
  -6   6   2      273.25      306.21      9.74 o 
  -5   6   2       20.29       19.36      2.81 o 
  -4   6   2     3894.95     3932.93     41.24 o 
  -3   6   2       41.04       23.91      3.87 o 
  -2   6   2     2160.06     2162.76     23.80 o 
  -1   6   2      863.15      990.07     14.47 o 
   0   6   2     6016.65     6364.92     53.97 o 
   1   6   2      380.70      352.32     10.38 o 
   2   6   2      480.57      477.47     10.33 o 
   3   6   2      614.18      622.25     13.27 o 
   4   6   2      617.05      601.48     14.19 o 
   5   6   2     1681.95     1592.31     33.05 o 
   6   6   2       95.91       90.66     12.77 o 
   7   6   2       11.59        4.09      8.06 o 
   8   6   2      192.30      227.73     28.11 o 
   9   6   2        3.70        5.59     13.92 o 
  10   6   2       78.45       70.81     20.46 o 
 -16   7   2        7.53       -9.24     15.73 o 
 -15   7   2        3.42       13.62      8.47 o 
 -14   7   2       52.52       47.26     11.78 o 
 -13   7   2      681.41      657.41     28.10 o 
 -12   7   2      364.92      321.11     28.99 o 
 -11   7   2      426.64      484.30     15.73 o 
 -10   7   2      318.10      328.85     13.17 o 
  -9   7   2      384.97      383.25     13.55 o 
  -8   7   2      499.96      487.10     17.16 o 
  -7   7   2       53.85       51.91      6.33 o 
  -6   7   2        7.04        5.96      3.77 o 
  -5   7   2       41.97       44.94      4.10 o 
  -4   7   2     1166.32     1202.48     21.17 o 
  -3   7   2       39.64       43.26      4.79 o 
  -2   7   2      731.24      818.22     13.40 o 
  -1   7   2     1245.83     1267.62     17.74 o 
   0   7   2      724.75      701.85     12.67 o 
   1   7   2     1358.85     1391.14     19.07 o 
   2   7   2      323.79      275.58      8.83 o 
   3   7   2     2251.96     2212.44     35.00 o 
   4   7   2      211.73      219.43     13.61 o 
   5   7   2      864.56      750.84     27.87 o 
   6   7   2       40.74       25.17     14.27 o 
   7   7   2        0.25        5.17     12.78 o 
   8   7   2       14.48        6.13     14.05 o 
   9   7   2        1.32       -8.25     13.23 o 
 -16   8   2        0.91       -4.95     16.07 o 
 -15   8   2        0.48       18.66     14.58 o 
 -14   8   2      224.07      241.07     21.27 o 
 -13   8   2       18.78       17.20      9.10 o 
 -12   8   2      515.70      532.37     30.71 o 
 -11   8   2      129.96      131.23     10.53 o 
 -10   8   2      650.96      639.27     31.85 o 
  -9   8   2      296.76      299.34     15.02 o 
  -8   8   2       49.56       58.30      7.41 o 
  -7   8   2     1214.09     1156.20     21.16 o 
  -6   8   2      425.63      402.73     10.81 o 
  -5   8   2     1747.79     1704.33     23.14 o 
  -4   8   2     2296.28     2241.90     30.96 o 
  -3   8   2       44.20       56.48      5.45 o 
  -2   8   2      687.84      691.32     14.31 o 
  -1   8   2       14.31       17.17      4.96 o 
   0   8   2     2447.77     2427.52     31.12 o 
   1   8   2      763.13      749.30     15.54 o 
   2   8   2      347.21      359.58     18.79 o 
   3   8   2        0.30        3.35      5.28 o 
   4   8   2     1752.01     1843.86     46.05 o 
   5   8   2       12.78       14.44      8.93 o 
   6   8   2      165.42      195.94     26.69 o 
   7   8   2       63.83       76.44     18.44 o 
   8   8   2      131.46      173.78     27.97 o 
   9   8   2      120.86       56.14     21.89 o 
 -16   9   2       27.16        1.96     17.80 o 
 -15   9   2        1.92       17.66     10.53 o 
 -14   9   2       74.14       68.38     28.33 o 
 -13   9   2        5.56       10.73      9.34 o 
 -12   9   2        9.15       22.09     10.34 o 
 -11   9   2       56.14       58.10      8.90 o 
 -10   9   2      198.19      181.19     12.18 o 
  -9   9   2     1313.80     1314.62     27.30 o 
  -8   9   2     3018.30     2891.33     39.71 o 
  -7   9   2       69.19       70.22      7.28 o 
  -6   9   2       30.40       47.53      7.08 o 
  -5   9   2     1521.41     1468.52     24.41 o 
  -4   9   2        9.20       11.74      4.00 o 
  -3   9   2      962.01      952.10     17.68 o 
  -2   9   2        2.27       -1.96      4.55 o 
  -1   9   2       32.01       11.79      5.23 o 
   0   9   2       31.35       32.90      5.47 o 
   1   9   2      437.00      471.14     14.30 o 
   2   9   2       80.11       74.06      8.43 o 
   3   9   2      749.02      846.50     22.28 o 
   4   9   2       36.60       57.58     16.34 o 
   5   9   2       42.33       47.52     16.14 o 
   6   9   2      140.74      123.63     23.15 o 
   7   9   2      190.47      204.41     28.84 o 
   8   9   2      230.10      254.65     33.24 o 
 -14  10   2       31.64       32.32     17.74 o 
 -13  10   2      100.74       97.29     18.80 o 
 -12  10   2       31.48       43.49      9.91 o 
 -11  10   2       38.04       33.49      9.20 o 
 -10  10   2      107.46      104.12     12.46 o 
  -9  10   2      308.84      325.57     27.64 o 
  -8  10   2      596.67      522.05     15.97 o 
  -7  10   2      160.59      169.71     10.59 o 
  -6  10   2     3301.04     3095.36     47.40 o 
  -5  10   2      157.27      158.38     18.29 o 
  -4  10   2      727.58      724.36     39.18 o 
  -3  10   2      487.11      481.18     14.67 o 
  -2  10   2       19.95        9.41      5.54 o 
  -1  10   2     1567.20     1493.09     27.13 o 
   0  10   2       54.55       56.54      7.30 o 
   1  10   2      201.42      215.56     13.89 o 
   2  10   2      106.85      115.78     10.50 o 
   3  10   2       16.56       44.55     10.98 o 
   4  10   2       54.16       65.13     17.25 o 
   5  10   2       85.09      101.02     21.59 o 
   6  10   2      202.84      194.11     28.25 o 
   7  10   2      150.13      198.23     30.68 o 
 -15  11   2       90.28      113.94     25.77 o 
 -14  11   2      516.31      494.31     27.74 o 
 -13  11   2      172.75      159.35     18.83 o 
 -12  11   2      185.32      219.70     17.40 o 
 -11  11   2        3.71       14.67      7.18 o 
 -10  11   2       39.77       29.89      7.82 o 
  -9  11   2       77.42      100.64     10.48 o 
  -8  11   2       10.23       13.93      6.12 o 
  -7  11   2      257.55      273.42     15.30 o 
  -6  11   2       39.15       28.80      7.31 o 
  -5  11   2       17.93        4.18      5.34 o 
  -4  11   2      241.46      234.71     14.30 o 
  -3  11   2        2.21       -5.52      5.90 o 
  -2  11   2      892.61      901.38     21.34 o 
  -1  11   2      426.50      404.52     15.09 o 
   0  11   2      887.83      941.80     24.28 o 
   1  11   2       41.88       37.37      7.91 o 
   2  11   2       58.38       56.63     10.24 o 
   3  11   2       88.33       95.58     19.70 o 
   4  11   2       82.08       83.16     20.74 o 
   5  11   2      284.33      362.47     37.54 o 
   6  11   2       33.10       45.45     19.99 o 
 -14  12   2      324.57      388.21     38.26 o 
 -13  12   2       62.91       45.22     11.37 o 
 -12  12   2        0.17       18.70      8.37 o 
 -11  12   2       87.04       96.63     14.50 o 
 -10  12   2        0.57        4.84     11.19 o 
  -9  12   2      347.38      326.31     15.14 o 
  -8  12   2      235.37      215.50     13.37 o 
  -7  12   2      189.05      192.44     13.63 o 
  -6  12   2       38.61       31.68      8.83 o 
  -5  12   2      563.19      530.96     36.97 o 
  -4  12   2       49.12       56.50      9.58 o 
  -3  12   2      933.79      944.76     25.50 o 
  -2  12   2      324.25      291.54     16.87 o 
  -1  12   2      817.49      846.45     24.32 o 
   0  12   2      500.37      517.11     19.23 o 
   1  12   2      544.40      575.88     30.18 o 
   2  12   2      106.50      103.80     15.71 o 
   3  12   2       19.41       21.49     15.00 o 
   4  12   2       12.62       12.87     14.19 o 
 -13  13   2       19.18       24.60     10.88 o 
 -12  13   2      308.44      365.94     22.84 o 
 -11  13   2       77.51      113.67     24.58 o 
 -10  13   2      218.74      241.71     16.54 o 
  -9  13   2        1.72       11.28      7.57 o 
  -8  13   2      310.24      328.97     16.03 o 
  -7  13   2        5.38        8.64      6.79 o 
  -6  13   2       21.99       28.72      9.40 o 
  -5  13   2      398.72      429.59     21.10 o 
  -4  13   2       50.44       39.87      9.45 o 
  -3  13   2      503.76      497.27     19.79 o 
  -2  13   2      287.65      279.37     19.59 o 
  -1  13   2      494.52      528.76     24.20 o 
   0  13   2       27.74       23.33     10.12 o 
   1  13   2      145.50      150.61     15.91 o 
   2  13   2      259.50      291.81     25.73 o 
   3  13   2       40.08       72.78     22.07 o 
 -12  14   2        4.16       22.51      9.70 o 
 -11  14   2      243.09      269.39     39.27 o 
 -10  14   2        0.10        9.35      8.88 o 
  -9  14   2      228.71      209.18     14.32 o 
  -8  14   2       45.06       44.18      8.83 o 
  -7  14   2      538.61      537.26     20.93 o 
  -6  14   2       69.35       44.96     11.16 o 
  -5  14   2       76.08       74.23     11.45 o 
  -4  14   2       26.46       19.53      8.72 o 
  -3  14   2       40.56       31.42     15.22 o 
  -2  14   2       91.09       76.66     13.65 o 
  -1  14   2        2.13       -5.71      8.96 o 
   0  14   2       42.18       45.59     12.25 o 
   1  14   2      253.89      276.06     33.30 o 
 -11  15   2        6.72       63.56     60.91 o 
 -10  15   2       73.87       59.76     12.68 o 
  -9  15   2       44.80       17.45      9.62 o 
  -8  15   2      469.92      440.58     18.78 o 
  -7  15   2        0.11       -8.13     12.94 o 
  -6  15   2      239.47      261.02     19.41 o 
  -5  15   2      119.92      115.71     14.06 o 
  -4  15   2      567.76      604.81     35.46 o 
  -3  15   2      147.60      180.20     18.75 o 
  -2  15   2       45.95       38.54     12.90 o 
  -1  15   2        2.22        3.79     10.64 o 
  -8  16   2        3.04       32.47     13.23 o 
  -7  16   2       92.73       77.59     16.82 o 
  -6  16   2       63.72       56.45     10.15 o 
  -5  16   2      402.56      380.29     33.69 o 
   2 -17   3      272.78      291.78     30.89 o 
   3 -17   3       24.63       28.46     12.00 o 
   4 -17   3        9.94       25.31     21.23 o 
   5 -17   3      454.88      526.87     39.64 o 
   6 -17   3       12.19       -4.47     22.42 o 
   7 -17   3        0.78       13.85     19.87 o 
  -1 -16   3      117.32      132.75     15.09 o 
   0 -16   3      150.61      139.85     15.34 o 
   1 -16   3       63.73       55.01     20.69 o 
   2 -16   3       11.99        9.65      9.66 o 
   3 -16   3        5.68       -7.33      7.33 o 
   4 -16   3      349.77      347.46     27.89 o 
   5 -16   3      477.00      473.82     20.05 o 
   6 -16   3      158.46      187.24     32.69 o 
   7 -16   3      635.65      658.00     27.13 o 
   8 -16   3       26.03       32.15      9.54 o 
   9 -16   3      598.50      623.22     37.85 o 
  -3 -15   3      438.41      420.65     31.38 o 
  -2 -15   3      147.91      165.13     17.30 o 
  -1 -15   3      138.05      146.20     15.12 o 
   0 -15   3      101.45      114.68     11.62 o 
   1 -15   3       41.12       46.71     10.36 o 
   2 -15   3        1.37       -4.98      7.93 o 
   3 -15   3      204.99      177.49     14.83 o 
   4 -15   3      434.28      479.42     34.10 o 
   5 -15   3       77.24      105.14     17.32 o 
   6 -15   3       58.12       55.09     16.01 o 
   7 -15   3        3.71       16.72      8.26 o 
   8 -15   3       91.92       43.55     19.06 o 
   9 -15   3       15.65       19.39     10.93 o 
  10 -15   3      152.18      198.05     33.22 o 
  11 -15   3        7.55        8.15     15.33 o 
  -5 -14   3      182.87      171.66     34.11 o 
  -4 -14   3      356.86      406.95     25.56 o 
  -3 -14   3       13.83        0.71      8.93 o 
  -2 -14   3      620.49      667.26     24.04 o 
  -1 -14   3      196.05      193.97     13.32 o 
   0 -14   3      321.04      354.19     19.69 o 
   1 -14   3       57.92       64.16     10.47 o 
   2 -14   3        3.84        0.04      7.16 o 
   3 -14   3       46.78       39.76     13.02 o 
   4 -14   3       11.47       16.27      6.99 o 
   5 -14   3      101.86      116.57     11.84 o 
   6 -14   3       34.42       40.31     10.76 o 
   7 -14   3      312.60      365.00     17.04 o 
   8 -14   3       42.22       42.34      8.95 o 
   9 -14   3      186.71      167.78     12.42 o 
  10 -14   3      133.49      144.05     32.87 o 
  11 -14   3      127.49      131.06     25.16 o 
  12 -14   3      699.61      808.41     42.64 o 
  -6 -13   3       18.07        8.40     21.23 o 
  -5 -13   3        0.17       -6.06     24.94 o 
  -4 -13   3      243.56      237.37     19.92 o 
  -3 -13   3      336.18      321.49     19.52 o 
  -2 -13   3      300.15      326.57     15.64 o 
  -1 -13   3      461.20      429.72     16.08 o 
   0 -13   3      188.77      178.72     14.65 o 
   1 -13   3      251.67      246.79     15.61 o 
   2 -13   3      176.19      151.64     20.50 o 
   3 -13   3      578.37      535.07     18.59 o 
   4 -13   3      237.81      241.84     14.59 o 
   5 -13   3      326.25      311.43     19.35 o 
   6 -13   3      139.73       99.10     10.50 o 
   7 -13   3        2.66        3.10      6.47 o 
   8 -13   3        7.23       18.87      6.22 o 
   9 -13   3      179.06      181.43     14.49 o 
  10 -13   3      178.70      185.28     14.80 o 
  11 -13   3      152.91      106.27     15.26 o 
  12 -13   3       87.04       84.54     14.73 o 
  -7 -12   3       56.58       58.65     25.45 o 
  -6 -12   3       43.93       48.29     23.71 o 
  -5 -12   3       62.29       61.93     16.84 o 
  -4 -12   3        2.09       -1.98      8.44 o 
  -3 -12   3     1210.06     1259.77     25.65 o 
  -2 -12   3       88.59       97.79     11.10 o 
  -1 -12   3      203.80      210.48     14.32 o 
   0 -12   3      981.38      988.20     25.28 o 
   1 -12   3       25.46       20.91      6.02 o 
   2 -12   3     2691.66     2527.39     45.28 o 
   3 -12   3       13.97       19.41      6.12 o 
   4 -12   3      783.21      847.44     21.98 o 
   5 -12   3      371.63      335.76     14.31 o 
   6 -12   3      185.74      183.11     12.50 o 
   7 -12   3       45.91       24.53      8.79 o 
   8 -12   3       11.92       24.82      6.37 o 
   9 -12   3      391.52      403.46     27.92 o 
  10 -12   3       42.72       42.21      8.96 o 
  11 -12   3      366.23      364.50     22.24 o 
  12 -12   3       15.79       17.41     14.95 o 
  -9 -11   3      129.01      108.80     28.74 o 
  -8 -11   3       50.82       19.14     24.40 o 
  -7 -11   3      146.88       98.83     27.52 o 
  -6 -11   3       11.42       -9.42     17.49 o 
  -5 -11   3      519.23      518.25     19.60 o 
  -4 -11   3       97.29      107.09      9.29 o 
  -3 -11   3       70.11       70.82      7.93 o 
  -2 -11   3      337.01      321.33     12.85 o 
  -1 -11   3      420.30      374.70     15.73 o 
   0 -11   3      889.69      927.54     20.88 o 
   1 -11   3      486.84      484.73     20.57 o 
   2 -11   3       50.76       26.19      7.50 o 
   3 -11   3      621.69      581.10     15.47 o 
   4 -11   3      109.77      103.25      9.24 o 
   5 -11   3      523.28      462.11     15.63 o 
   6 -11   3      255.19      217.79     14.17 o 
   7 -11   3       83.82       70.53      8.47 o 
   8 -11   3       62.42       68.55      7.33 o 
   9 -11   3        0.84       10.61     13.53 o 
  10 -11   3      124.70      117.85     23.91 o 
  11 -11   3        6.25       16.34      9.19 o 
  12 -11   3      121.53      136.64     15.88 o 
  13 -11   3      101.90       86.16     20.43 o 
 -10 -10   3       39.55       21.03     23.64 o 
  -9 -10   3       21.86       -4.90     21.89 o 
  -8 -10   3      154.92      125.53     28.83 o 
  -7 -10   3      184.66      177.24     30.54 o 
  -6 -10   3     1120.82     1256.12     42.88 o 
  -5 -10   3      499.88      528.26     18.57 o 
  -4 -10   3      687.42      653.34     16.77 o 
  -3 -10   3        4.92        1.43      4.44 o 
  -2 -10   3        0.34        0.48      4.40 o 
  -1 -10   3      494.50      542.28     15.39 o 
   0 -10   3     1059.95     1051.74     21.23 o 
   1 -10   3      837.77      814.09     17.99 o 
   2 -10   3      786.69      754.85     15.53 o 
   3 -10   3      797.71      812.11     15.70 o 
   4 -10   3       56.38       67.68      6.52 o 
   5 -10   3     1127.29     1153.95     26.54 o 
   6 -10   3     1854.06     1788.44     31.03 o 
   7 -10   3     1665.44     1600.77     26.45 o 
   8 -10   3      893.06      835.48     22.20 o 
   9 -10   3      182.81      198.58     17.49 o 
  10 -10   3      273.86      292.11     18.60 o 
  11 -10   3        1.69        8.08      8.82 o 
  12 -10   3       21.86       39.68     11.62 o 
  13 -10   3       52.95       55.46     17.38 o 
  14 -10   3        9.26        3.51     13.83 o 
 -10  -9   3        0.85       15.02     23.28 o 
  -9  -9   3      186.15      164.90     30.53 o 
  -8  -9   3       17.73       -5.74     16.96 o 
  -7  -9   3      672.71      687.48     45.74 o 
  -6  -9   3       54.98       58.38      8.60 o 
  -5  -9   3      173.99      194.27     12.16 o 
  -4  -9   3     1350.11     1255.55     22.56 o 
  -3  -9   3      762.78      794.38     16.11 o 
  -2  -9   3      491.14      519.26     12.90 o 
  -1  -9   3      813.40      836.87     18.44 o 
   0  -9   3      165.70      147.44      8.89 o 
   1  -9   3        2.14        3.75      2.34 o 
   2  -9   3        9.29        8.62      3.40 o 
   3  -9   3       12.75       10.24      3.42 o 
   4  -9   3        1.54        4.55      2.74 o 
   5  -9   3       47.61       71.52      6.20 o 
   6  -9   3      555.70      569.63     19.62 o 
   7  -9   3     2677.70     2760.97     36.92 o 
   8  -9   3      336.70      324.86     11.63 o 
   9  -9   3     1433.17     1327.03     28.79 o 
  10  -9   3       13.44        3.14      8.10 o 
  11  -9   3      136.27      114.02     14.27 o 
  12  -9   3       71.11       76.97     17.44 o 
  13  -9   3        4.27       31.06     12.07 o 
  14  -9   3       79.03       87.61     15.28 o 
 -11  -8   3       45.46       45.74     24.39 o 
 -10  -8   3       38.71       42.61     21.42 o 
  -9  -8   3       13.04      -11.34     17.06 o 
  -8  -8   3      330.05      350.69     37.85 o 
  -7  -8   3      253.72      275.27     33.12 o 
  -6  -8   3      738.48      699.59     16.37 o 
  -5  -8   3      443.03      439.37     12.68 o 
  -4  -8   3       27.30       44.41      5.14 o 
  -3  -8   3      451.76      490.04     11.93 o 
  -2  -8   3      964.80     1050.51     19.94 o 
  -1  -8   3      345.14      349.54     12.65 o 
   0  -8   3      247.80      234.84      8.33 o 
   1  -8   3      886.42      837.34     20.19 o 
   2  -8   3      964.04      915.90     14.35 o 
   3  -8   3       43.25       42.38      3.35 o 
   4  -8   3        8.64        2.55      2.30 o 
   5  -8   3       70.13       80.25      5.88 o 
   6  -8   3     2242.88     2106.55     28.34 o 
   7  -8   3      663.90      663.65     14.59 o 
   8  -8   3      484.04      484.39     12.88 o 
   9  -8   3       27.46       40.09      7.67 o 
  10  -8   3      830.43      792.66     22.89 o 
  11  -8   3        0.15       -1.20      7.60 o 
  12  -8   3        9.17        8.91      7.90 o 
  13  -8   3        1.55       -5.05      7.89 o 
  14  -8   3       44.28       30.50     10.56 o 
 -12  -7   3      108.94       81.64     28.28 o 
 -11  -7   3       87.01       95.18     26.09 o 
 -10  -7   3       70.24       60.88     23.28 o 
  -9  -7   3       69.33       83.03     23.72 o 
  -8  -7   3      262.15      252.86     31.85 o 
  -7  -7   3       54.66       64.42      8.22 o 
  -6  -7   3       50.18       43.16      5.29 o 
  -5  -7   3        3.88       11.61      4.61 o 
  -4  -7   3      295.75      316.10      9.40 o 
  -3  -7   3      862.99      865.45     15.05 o 
  -2  -7   3     1028.93     1088.73     17.89 o 
  -1  -7   3       54.65       32.50      4.12 o 
   0  -7   3      890.68      881.06     16.02 o 
   1  -7   3     6740.15     6962.49     66.75 o 
   2  -7   3     1172.29     1228.71     15.27 o 
   3  -7   3      506.57      521.12      8.32 o 
   4  -7   3     1618.53     1785.84     18.43 o 
   5  -7   3       67.18       96.43      5.52 o 
   6  -7   3     2689.79     2698.98     24.97 o 
   7  -7   3        5.60        8.03      3.64 o 
   8  -7   3      821.83      821.43     17.83 o 
   9  -7   3      930.05      867.14     22.53 o 
  10  -7   3        0.17       -6.05      6.05 o 
  11  -7   3      340.57      380.31     18.72 o 
  12  -7   3      297.47      335.08     18.56 o 
  13  -7   3      399.76      451.42     27.60 o 
  14  -7   3       16.73       20.49     10.13 o 
 -13  -6   3        6.60        6.84     22.04 o 
 -12  -6   3       72.25       36.31     22.56 o 
 -11  -6   3      269.92      221.21     33.48 o 
 -10  -6   3       18.76       14.34     18.63 o 
  -9  -6   3      521.58      600.27     41.57 o 
  -8  -6   3      682.96      660.88     24.60 o 
  -7  -6   3     1557.43     1631.79     24.99 o 
  -6  -6   3       20.32       19.03      5.05 o 
  -5  -6   3      613.37      633.80     14.85 o 
  -4  -6   3      349.90      295.10      8.40 o 
  -3  -6   3      135.14      104.44      7.21 o 
  -2  -6   3     1183.41     1086.71     18.55 o 
  -1  -6   3      453.87      422.60     10.57 o 
   0  -6   3     3816.15     4022.20     59.22 o 
   1  -6   3      651.50      726.91     10.43 o 
   2  -6   3     1875.25     1802.11     18.05 o 
   3  -6   3      668.63      713.49      9.12 o 
   4  -6   3     3049.94     3186.04     28.09 o 
   5  -6   3       63.45       46.03      2.86 o 
   6  -6   3      335.06      369.21      6.45 o 
   7  -6   3      297.57      303.24      7.05 o 
   8  -6   3       16.39       15.45      5.69 o 
   9  -6   3       16.33       15.17      6.35 o 
  10  -6   3      132.02      109.68     12.81 o 
  11  -6   3      262.92      282.27     15.72 o 
  12  -6   3      545.22      521.91     20.82 o 
  13  -6   3       80.14       98.80     12.86 o 
  14  -6   3      181.31      198.57     16.84 o 
 -13  -5   3       18.68       27.45     21.94 o 
 -12  -5   3      397.46      459.29     40.97 o 
 -11  -5   3        2.57       34.55     19.85 o 
 -10  -5   3     1362.96     1591.46     68.30 o 
  -9  -5   3       41.09       46.39     26.41 o 
  -8  -5   3     2952.25     2971.51     83.71 o 
  -7  -5   3       30.85       26.71      4.91 o 
  -6  -5   3     2223.25     2178.04     24.56 o 
  -5  -5   3      126.64      150.21      6.15 o 
  -4  -5   3       40.22       60.40      3.92 o 
  -3  -5   3     1878.67     1890.32     22.51 o 
  -2  -5   3     1482.97     1744.68     23.97 o 
  -1  -5   3       32.88       45.93      4.41 o 
   0  -5   3       87.25      100.37      4.32 o 
   1  -5   3     2315.68     2479.17     25.48 o 
   2  -5   3        1.42       -0.82      1.72 o 
   3  -5   3     2643.00     3100.65     33.30 o 
   4  -5   3     2484.02     2563.83     21.83 o 
   5  -5   3      226.47      205.89      5.07 o 
   6  -5   3     1074.59     1052.07     11.97 o 
   7  -5   3      356.05      328.30      7.66 o 
   8  -5   3      313.27      324.43     14.26 o 
   9  -5   3      136.11      117.73     10.22 o 
  10  -5   3      146.36      139.39     11.79 o 
  11  -5   3      444.60      423.44     18.41 o 
  12  -5   3        7.81       21.64      8.89 o 
  13  -5   3      331.07      366.04     19.99 o 
  14  -5   3        4.66       27.38     19.80 o 
 -14  -4   3       15.46       -3.89     20.14 o 
 -13  -4   3      114.37      130.63     28.76 o 
 -12  -4   3      108.13      114.80     26.46 o 
 -11  -4   3      418.52      405.76     37.24 o 
 -10  -4   3        2.55       -7.25      7.25 o 
  -9  -4   3      801.25      829.88     26.94 o 
  -8  -4   3      552.75      491.26     13.01 o 
  -7  -4   3     1401.64     1342.43     17.78 o 
  -6  -4   3      666.01      759.19     12.12 o 
  -5  -4   3     1678.84     1590.88     17.51 o 
  -4  -4   3     1416.30     1359.32     15.12 o 
  -3  -4   3      462.78      409.92      7.91 o 
  -2  -4   3      472.81      526.91     10.46 o 
  -1  -4   3      516.08      531.43      9.22 o 
   0  -4   3      801.86      913.15     11.58 o 
   1  -4   3       99.75       94.76      4.20 o 
   2  -4   3       31.27       26.83      2.80 o 
   3  -4   3      742.27      683.63     10.97 o 
   4  -4   3      952.83      889.00      9.22 o 
   5  -4   3     1594.66     1427.34     14.77 o 
   6  -4   3     2523.01     2495.57     23.38 o 
   7  -4   3     1224.31     1234.21     19.76 o 
   8  -4   3      416.66      426.74     11.97 o 
   9  -4   3        9.72       17.01      6.20 o 
  10  -4   3        4.67        4.75      6.46 o 
  11  -4   3      261.45      279.17     17.34 o 
  12  -4   3       31.28       22.59      8.85 o 
  13  -4   3      128.84      123.25     13.73 o 
  14  -4   3       12.00       21.27      9.60 o 
 -14  -3   3       67.30      110.62     28.38 o 
 -13  -3   3       19.17       36.87     20.53 o 
 -12  -3   3        5.97        9.47     19.00 o 
 -11  -3   3      283.91      284.15     32.98 o 
 -10  -3   3      556.13      580.12     19.69 o 
  -9  -3   3      478.05      450.03     14.96 o 
  -8  -3   3      139.02      166.58      6.83 o 
  -7  -3   3       57.34       79.23      4.67 o 
  -6  -3   3     1333.19     1412.81     16.18 o 
  -5  -3   3       50.26       89.24      4.05 o 
  -4  -3   3     5153.95     5119.58     54.92 o 
  -3  -3   3       65.40       18.30      2.72 o 
  -2  -3   3      297.60      246.34      6.68 o 
  -1  -3   3       22.35       17.25      2.24 o 
   0  -3   3     1087.66     1191.18     13.48 o 
   1  -3   3        7.74        5.24      1.76 o 
   2  -3   3     1459.98     1429.88     15.76 o 
   3  -3   3       50.03       47.26      3.77 o 
   4  -3   3     1704.27     1649.99     15.76 o 
   5  -3   3     1291.35     1184.87     12.83 o 
   6  -3   3     1099.42     1179.89     15.92 o 
   7  -3   3      917.31      907.66     16.83 o 
   8  -3   3     1811.58     1737.15     26.44 o 
   9  -3   3       61.69       58.07      7.42 o 
  10  -3   3     1004.74     1027.27     26.67 o 
  11  -3   3      276.89      280.99     17.04 o 
  12  -3   3      128.64      138.80     18.03 o 
  13  -3   3      108.29      140.95     14.32 o 
  14  -3   3       43.91       46.58     15.15 o 
 -14  -2   3        3.26        6.23     19.08 o 
 -13  -2   3      171.90       83.47     24.70 o 
 -12  -2   3       31.18       33.06      9.93 o 
 -11  -2   3      654.20      660.05     21.07 o 
 -10  -2   3      144.85      128.66     12.19 o 
  -9  -2   3        0.15       -3.59      4.34 o 
  -8  -2   3        1.79        2.41      2.58 o 
  -7  -2   3     1852.09     1662.91     18.32 o 
  -6  -2   3      162.11      210.99      5.63 o 
  -5  -2   3    10767.76    10633.74     88.12 o 
  -4  -2   3      190.53      191.94      5.45 o 
  -3  -2   3     3972.35     3952.42     39.23 o 
  -2  -2   3     8867.89     9486.79     86.48 o 
  -1  -2   3        5.70       20.63      1.94 o 
   0  -2   3        4.94       12.67      2.04 o 
   1  -2   3      624.47      518.10      7.49 o 
   2  -2   3      491.95      529.43      7.68 o 
   3  -2   3     1655.15     1744.56     17.53 o 
   4  -2   3     3587.73     3542.67     31.91 o 
   5  -2   3       71.55       89.84      4.61 o 
   6  -2   3      466.22      496.39     11.81 o 
   7  -2   3     1403.39     1403.42     22.40 o 
   8  -2   3      708.57      632.16     16.80 o 
   9  -2   3      137.42      136.23     10.05 o 
  10  -2   3      479.78      455.26     19.86 o 
  11  -2   3      224.32      249.82     16.43 o 
  12  -2   3      137.92      142.54     13.69 o 
  13  -2   3       86.70       89.50     12.78 o 
 -15  -1   3       49.62       67.32     25.24 o 
 -14  -1   3      632.21      718.00     49.53 o 
 -13  -1   3       42.13       38.01     19.65 o 
 -12  -1   3      361.28      428.90     29.17 o 
 -11  -1   3      150.80      133.53     10.40 o 
 -10  -1   3       76.84       89.06     10.90 o 
  -9  -1   3       47.81       53.69      5.37 o 
  -8  -1   3      138.96      144.06      5.53 o 
  -7  -1   3      215.99      246.02      7.26 o 
  -6  -1   3     3359.19     3487.39     32.65 o 
  -5  -1   3     4939.38     5001.25     40.97 o 
  -4  -1   3     1187.57     1376.78     15.18 o 
  -3  -1   3     1317.43     1262.77     15.04 o 
  -2  -1   3    33443.68    36038.11    304.40 o 
  -1  -1   3    19109.93    19094.69    159.50 o 
   0  -1   3    12029.93    12332.96     91.70 o 
   1  -1   3        2.00        8.51      1.26 o 
   2  -1   3      492.85      492.32      6.28 o 
   3  -1   3     1821.93     1877.21     20.22 o 
   4  -1   3     1296.80     1231.29     17.70 o 
   5  -1   3        2.35        5.97      3.00 o 
   6  -1   3       16.82        5.83      4.01 o 
   7  -1   3       42.25       42.94      5.94 o 
   8  -1   3      503.32      551.69     15.88 o 
   9  -1   3      580.65      539.69     22.04 o 
  10  -1   3       35.40       50.30      9.41 o 
  11  -1   3       46.65       65.46     10.71 o 
  12  -1   3      315.51      333.99     20.21 o 
  13  -1   3       99.59       94.40     16.50 o 
 -15   0   3      296.51      252.64     37.41 o 
 -14   0   3      205.38      191.38     19.41 o 
 -13   0   3      596.36      615.02     26.03 o 
 -12   0   3      122.03      117.65     20.73 o 
 -11   0   3     1676.26     1648.81     30.14 o 
 -10   0   3      178.71      217.30     11.15 o 
  -9   0   3     1368.19     1313.76     19.12 o 
  -8   0   3     1095.59     1007.09     13.05 o 
  -7   0   3     1505.55     1571.31     17.86 o 
  -6   0   3     1771.78     1763.44     17.64 o 
  -5   0   3      398.72      348.97      6.00 o 
  -4   0   3     1092.50     1132.58     12.87 o 
  -3   0   3     1859.17     1990.16     19.66 o 
  -2   0   3       34.95       13.05      2.79 o 
  -1   0   3     1155.54     1231.60     12.12 o 
   0   0   3     2436.37     2987.23     30.81 o 
   1   0   3     2071.46     2199.26     20.40 o 
   2   0   3      511.28      509.60      7.20 o 
   3   0   3     9761.63     9796.57     81.67 o 
   4   0   3     1077.76     1236.68     20.65 o 
   5   0   3        1.00       -0.83      3.04 o 
   6   0   3        4.37        7.72      4.12 o 
   7   0   3       36.12       35.52      6.12 o 
   8   0   3      120.14      128.01      9.82 o 
   9   0   3      164.50      171.89     14.55 o 
  10   0   3        1.70       15.03      7.71 o 
  11   0   3      262.82      274.72     17.89 o 
  12   0   3        3.77       13.10     11.39 o 
  13   0   3       53.51       66.39     16.07 o 
 -15   1   3        8.76        4.62     10.82 o 
 -14   1   3      363.38      460.94     21.21 o 
 -13   1   3       15.98       15.29      7.77 o 
 -12   1   3      283.14      295.21     25.55 o 
 -11   1   3        1.46       12.66      5.97 o 
 -10   1   3     1261.31     1295.82     22.08 o 
  -9   1   3     1753.12     1799.14     21.25 o 
  -8   1   3      159.42      147.30      5.44 o 
  -7   1   3     3928.90     4055.24     35.04 o 
  -6   1   3     2490.54     2498.09     22.89 o 
  -5   1   3      125.92      160.14      4.64 o 
  -4   1   3       36.32       14.11      2.01 o 
  -3   1   3     2494.84     2337.02     19.68 o 
  -2   1   3     6454.29     6697.18     66.67 o 
  -1   1   3      237.71      303.75      4.32 o 
   0   1   3     7107.64     7293.38     66.49 o 
   1   1   3        5.43        4.52      1.63 o 
   2   1   3    11521.47    11968.45     98.75 o 
   3   1   3      792.34      935.51     11.72 o 
   4   1   3     1081.20     1082.13     16.05 o 
   5   1   3      157.55      174.40      8.95 o 
   6   1   3      188.20      165.62     12.66 o 
   7   1   3      404.26      420.67     17.73 o 
   8   1   3        8.44        3.98      5.96 o 
   9   1   3        6.57        6.02      6.61 o 
  10   1   3        0.66        3.43      7.33 o 
  11   1   3       17.47       13.16     11.68 o 
  12   1   3       14.55        7.13     20.84 o 
 -16   2   3       55.97       50.47     19.58 o 
 -15   2   3      492.14      507.25     25.03 o 
 -14   2   3       62.83       40.42     10.27 o 
 -13   2   3      357.47      367.06     20.14 o 
 -12   2   3        0.39        2.80      5.61 o 
 -11   2   3      210.42      204.48     13.34 o 
 -10   2   3     1430.26     1365.49     21.65 o 
  -9   2   3      707.28      661.69     13.51 o 
  -8   2   3      709.60      635.36     10.48 o 
  -7   2   3     2463.42     2426.28     22.95 o 
  -6   2   3     1169.77     1205.65     14.98 o 
  -5   2   3      762.06      635.21      8.95 o 
  -4   2   3       69.77       49.11      2.82 o 
  -3   2   3      645.26      616.45      8.41 o 
  -2   2   3      428.20      359.23      5.61 o 
  -1   2   3     1304.86     1302.54     13.94 o 
   0   2   3     2626.12     2685.25     25.26 o 
   1   2   3     5974.49     6007.97     52.08 o 
   2   2   3      349.03      340.52      7.12 o 
   3   2   3     3414.69     3359.92     32.22 o 
   4   2   3      328.04      286.28      7.00 o 
   5   2   3     1760.40     1693.77     27.79 o 
   6   2   3       62.54       64.08      7.46 o 
   7   2   3     1075.46     1042.17     25.42 o 
   8   2   3      184.91      195.59     13.78 o 
   9   2   3       80.79       72.72     10.52 o 
  10   2   3       45.02       15.14     10.54 o 
  11   2   3       50.69       68.43     29.58 o 
  12   2   3        9.26       16.35     13.18 o 
 -16   3   3        8.44       13.78      9.57 o 
 -15   3   3      223.55      230.93     17.65 o 
 -14   3   3       73.01       56.78      9.91 o 
 -13   3   3       46.87       58.43      8.94 o 
 -12   3   3        2.35        6.78      6.12 o 
 -11   3   3       83.62       82.06      9.43 o 
 -10   3   3      210.34      193.05      9.72 o 
  -9   3   3        0.31        4.42      2.61 o 
  -8   3   3     1624.08     1598.61     20.58 o 
  -7   3   3     2258.88     2299.47     23.72 o 
  -6   3   3     5450.39     5542.24     53.62 o 
  -5   3   3     1261.36     1229.17     15.16 o 
  -4   3   3      395.04      423.99      6.49 o 
  -3   3   3      192.68      223.29      5.49 o 
  -2   3   3       95.62       94.75      3.88 o 
  -1   3   3     1657.67     1612.06     17.27 o 
   0   3   3     1329.98     1396.81     14.75 o 
   1   3   3      726.81      797.09     10.47 o 
   2   3   3     2408.16     2728.93     30.30 o 
   3   3   3       80.03       70.24      5.07 o 
   4   3   3      481.70      440.48      9.47 o 
   5   3   3     2307.65     2144.69     40.25 o 
   6   3   3      312.94      334.32     14.96 o 
   7   3   3      916.82      956.53     25.82 o 
   8   3   3     1966.06     1990.01     41.52 o 
   9   3   3        6.05       16.99      9.98 o 
  10   3   3      172.58      170.85     18.97 o 
  11   3   3        4.09        9.22     11.68 o 
 -16   4   3      418.26      385.59     47.86 o 
 -15   4   3      134.09      144.57     17.77 o 
 -14   4   3      570.14      558.76     22.94 o 
 -13   4   3       44.63       49.46      8.87 o 
 -12   4   3       15.16       17.48      9.08 o 
 -11   4   3      326.73      327.61     17.56 o 
 -10   4   3      189.36      192.29     10.23 o 
  -9   4   3     2432.57     2540.51     31.94 o 
  -8   4   3      339.04      351.94     11.60 o 
  -7   4   3     2295.78     2304.72     33.57 o 
  -6   4   3     1389.34     1571.15     23.50 o 
  -5   4   3       96.91       76.72      3.48 o 
  -4   4   3     3676.62     3897.60     33.51 o 
  -3   4   3      205.46      230.00      6.15 o 
  -2   4   3     3618.56     3724.74     34.88 o 
  -1   4   3     3789.12     3957.17     37.02 o 
   0   4   3     1929.35     2047.81     20.56 o 
   1   4   3     1012.56     1107.73     13.68 o 
   2   4   3      120.12      136.59      5.43 o 
   3   4   3     1509.98     1535.54     26.36 o 
   4   4   3      846.71      809.65     16.17 o 
   5   4   3     1764.91     1795.21     33.98 o 
   6   4   3      122.11      131.54     11.81 o 
   7   4   3     1667.62     1594.10     41.62 o 
   8   4   3        8.59        6.15      9.27 o 
   9   4   3      156.44      175.10     19.32 o 
  10   4   3       18.58       10.21     14.19 o 
  11   4   3      111.95       70.07     21.50 o 
 -16   5   3      310.24      361.61     63.19 o 
 -15   5   3       73.46      101.52     22.82 o 
 -14   5   3      158.18      110.43     15.07 o 
 -13   5   3      436.41      426.42     23.05 o 
 -12   5   3       19.75       13.78      8.17 o 
 -11   5   3      420.75      407.00     16.31 o 
 -10   5   3       31.19       44.54      6.49 o 
  -9   5   3       12.07       11.44      5.03 o 
  -8   5   3      119.67      143.53     13.21 o 
  -7   5   3       15.42        8.91      4.73 o 
  -6   5   3      203.03      198.65      8.91 o 
  -5   5   3     2706.20     2491.36     25.75 o 
  -4   5   3       42.69       22.48      2.87 o 
  -3   5   3     3664.67     3474.79     33.59 o 
  -2   5   3     3412.84     3278.65     32.34 o 
  -1   5   3       29.37       28.07      3.37 o 
   0   5   3      463.52      477.05      8.90 o 
   1   5   3      264.68      253.97      7.43 o 
   2   5   3       65.79       72.63      4.87 o 
   3   5   3      483.19      473.44     11.86 o 
   4   5   3      497.70      484.09     17.82 o 
   5   5   3       42.39       39.13      7.48 o 
   6   5   3      734.87      818.00     31.93 o 
   7   5   3       26.10       16.38      9.51 o 
   8   5   3       99.48       68.97     18.43 o 
   9   5   3      209.27      156.24     25.21 o 
  10   5   3       30.61       24.43     18.14 o 
 -16   6   3        5.36       13.92     23.01 o 
 -15   6   3       17.04        6.53     38.82 o 
 -14   6   3      191.66      191.73     46.04 o 
 -13   6   3        2.64        7.94      8.65 o 
 -12   6   3     2037.61     2032.25     50.18 o 
 -11   6   3       25.30       22.94      6.12 o 
 -10   6   3     2000.64     2031.47     33.29 o 
  -9   6   3        3.07        9.24      4.85 o 
  -8   6   3       15.88       23.45      6.12 o 
  -7   6   3        6.26        1.50      4.13 o 
  -6   6   3      824.06      846.43     10.93 o 
  -5   6   3     1091.59     1106.67     15.01 o 
  -4   6   3      311.17      325.16     10.89 o 
  -3   6   3     1744.89     1577.43     19.19 o 
  -2   6   3      172.83      192.78      6.90 o 
  -1   6   3     2622.85     2614.30     28.46 o 
   0   6   3     1187.60     1158.89     15.43 o 
   1   6   3       24.81       33.78      4.05 o 
   2   6   3      780.91      836.73     15.40 o 
   3   6   3      315.22      336.46     11.05 o 
   4   6   3      661.44      568.06     65.25 o 
   5   6   3      467.58      453.42     18.00 o 
   6   6   3       22.96       42.04     14.85 o 
   7   6   3       49.47       49.66     17.23 o 
   8   6   3       79.02       85.41     20.65 o 
   9   6   3       35.22       54.14     19.74 o 
 -16   7   3       31.43       79.31     23.25 o 
 -15   7   3       36.83       34.34     10.83 o 
 -14   7   3        2.54        1.20     11.37 o 
 -13   7   3      780.58      705.52     29.37 o 
 -12   7   3        1.34        8.13      7.27 o 
 -11   7   3      225.28      252.03     12.85 o 
 -10   7   3      233.86      232.57     14.46 o 
  -9   7   3      361.87      357.64     16.48 o 
  -8   7   3       26.16       11.88      5.26 o 
  -7   7   3       90.47      103.81      9.04 o 
  -6   7   3      205.77      204.14      6.43 o 
  -5   7   3      334.72      349.53      9.20 o 
  -4   7   3     1489.33     1474.97     22.59 o 
  -3   7   3      776.81      816.89     13.57 o 
  -2   7   3      775.54      772.91     13.45 o 
  -1   7   3      340.97      339.04      9.39 o 
   0   7   3      371.21      365.76     12.74 o 
   1   7   3      417.99      421.69     10.49 o 
   2   7   3      763.73      704.49     15.87 o 
   3   7   3     1453.69     1607.17     28.61 o 
   4   7   3      285.62      266.57     17.82 o 
   5   7   3      407.27      398.32     31.07 o 
   6   7   3      198.32      241.24     28.88 o 
   7   7   3       29.72       65.42     18.65 o 
   8   7   3       34.97       45.89     18.09 o 
   9   7   3        0.43       -2.98     14.59 o 
 -16   8   3        0.13       19.11     18.44 o 
 -15   8   3       15.32       10.47     11.76 o 
 -14   8   3      157.18      161.97     24.41 o 
 -13   8   3      271.44      262.85     21.30 o 
 -12   8   3      415.86      458.69     16.61 o 
 -11   8   3     1515.66     1550.84     52.60 o 
 -10   8   3     1494.52     1478.70     35.22 o 
  -9   8   3       31.64       35.46      6.99 o 
  -8   8   3     1152.78     1125.66     24.03 o 
  -7   8   3      329.22      318.50     11.68 o 
  -6   8   3     1111.37     1093.27     20.46 o 
  -5   8   3     1074.40      997.90     16.93 o 
  -4   8   3     2055.43     2011.97     29.11 o 
  -3   8   3      526.12      509.46     12.45 o 
  -2   8   3        6.10        4.35      4.16 o 
  -1   8   3       21.73       15.50      6.15 o 
   0   8   3     1514.80     1414.03     22.27 o 
   1   8   3      108.17      116.21      9.44 o 
   2   8   3      928.64      942.95     21.68 o 
   3   8   3      400.25      445.10     22.67 o 
   4   8   3     1110.43     1218.52     51.59 o 
   5   8   3      435.15      496.70     35.68 o 
   6   8   3       74.54       99.26     20.81 o 
   7   8   3        7.79       21.30     16.24 o 
   8   8   3      295.82      341.28     38.44 o 
 -16   9   3       33.56       55.28     21.15 o 
 -15   9   3        5.26       -7.37     10.83 o 
 -14   9   3      314.64      278.80     34.71 o 
 -13   9   3       21.64       18.24     14.42 o 
 -12   9   3      481.51      477.32     17.45 o 
 -11   9   3        4.45       -5.41      6.94 o 
 -10   9   3       12.97       17.89      8.94 o 
  -9   9   3      710.22      718.28     25.42 o 
  -8   9   3      886.13      869.80     21.87 o 
  -7   9   3       76.32       81.66      8.26 o 
  -6   9   3        3.57        0.95      4.99 o 
  -5   9   3     1172.64     1164.70     28.21 o 
  -4   9   3      691.57      621.64     15.79 o 
  -3   9   3       57.79       58.13      6.26 o 
  -2   9   3       12.69       14.18      6.17 o 
  -1   9   3        6.95        7.44      5.81 o 
   0   9   3      765.64      766.72     20.11 o 
   1   9   3       53.78       53.36      7.90 o 
   2   9   3      728.47      754.57     26.91 o 
   3   9   3      356.79      325.66     29.16 o 
   4   9   3       10.16       14.81     10.81 o 
   5   9   3       69.58       47.93     17.58 o 
   6   9   3      103.13      107.84     22.88 o 
   7   9   3      494.25      600.15     43.37 o 
 -15  10   3      166.08      178.05     39.58 o 
 -14  10   3       20.96       28.70     13.92 o 
 -13  10   3      125.30      134.32     14.92 o 
 -12  10   3       14.39       15.22      8.73 o 
 -11  10   3       17.25       14.74      8.58 o 
 -10  10   3      126.76      123.04     11.03 o 
  -9  10   3       43.93       26.83      8.10 o 
  -8  10   3      374.64      365.41     23.20 o 
  -7  10   3        0.25       -3.05      8.32 o 
  -6  10   3     2466.70     2416.35     40.46 o 
  -5  10   3      396.91      339.91     17.15 o 
  -4  10   3     1521.94     1518.03     37.01 o 
  -3  10   3      590.87      639.89     17.36 o 
  -2  10   3      754.92      731.77     18.45 o 
  -1  10   3     1125.80     1077.48     22.22 o 
   0  10   3        2.05        3.27      5.53 o 
   1  10   3     1193.67     1136.74     30.87 o 
   2  10   3        0.26        1.77      6.85 o 
   3  10   3        1.42       18.19     12.81 o 
   4  10   3        9.78       47.03     14.41 o 
   5  10   3        6.76        6.72     14.55 o 
   6  10   3      227.45      217.09     30.88 o 
 -15  11   3      122.25      130.41     26.69 o 
 -14  11   3      160.46      151.58     19.50 o 
 -13  11   3      202.65      194.03     24.22 o 
 -12  11   3        9.96        8.71      9.49 o 
 -11  11   3       76.53       79.98     10.39 o 
 -10  11   3       43.85       53.60      8.91 o 
  -9  11   3      108.99      114.78     20.23 o 
  -8  11   3        1.37        8.86      6.74 o 
  -7  11   3      246.43      232.80     12.95 o 
  -6  11   3       13.60       18.29      6.97 o 
  -5  11   3      136.23      138.05     13.32 o 
  -4  11   3        0.83       -3.43      6.24 o 
  -3  11   3      358.35      394.04     16.85 o 
  -2  11   3      216.80      214.61     16.86 o 
  -1  11   3     1082.04     1159.83     27.42 o 
   0  11   3      542.69      555.66     22.94 o 
   1  11   3      337.01      347.79     28.86 o 
   2  11   3        1.85        8.00     10.33 o 
   3  11   3        5.86       28.00     15.65 o 
   4  11   3        3.84       47.99     14.83 o 
   5  11   3        2.26       -2.27     14.58 o 
 -14  12   3      287.55      326.77     35.55 o 
 -13  12   3       45.08       36.05     10.98 o 
 -12  12   3        9.74        7.69     10.31 o 
 -11  12   3      113.79      116.81     18.31 o 
 -10  12   3       31.97       31.40     12.98 o 
  -9  12   3      526.54      551.64     20.18 o 
  -8  12   3       28.03       51.84      9.51 o 
  -7  12   3      142.11      131.49     18.89 o 
  -6  12   3       62.23       56.87     12.39 o 
  -5  12   3       50.48       53.15     12.58 o 
  -4  12   3        2.70       -1.27      7.09 o 
  -3  12   3      261.94      308.27     16.67 o 
  -2  12   3      339.70      368.70     21.05 o 
  -1  12   3      211.71      202.91     17.35 o 
   0  12   3     1013.31     1106.68     47.73 o 
   1  12   3       85.28       67.32     13.95 o 
   2  12   3       11.22       17.90     14.26 o 
   3  12   3        4.36        3.15     15.56 o 
 -13  13   3        8.13       12.25     11.76 o 
 -12  13   3      506.57      510.21     22.43 o 
 -11  13   3       32.55       34.77      9.78 o 
 -10  13   3      131.14      136.23     20.14 o 
  -9  13   3      141.37      114.45     11.34 o 
  -8  13   3      305.91      363.55     21.22 o 
  -7  13   3       84.15       69.57     12.97 o 
  -6  13   3      101.75       73.30     24.37 o 
  -5  13   3        1.03       -6.67      6.67 o 
  -4  13   3       39.36       27.12      8.72 o 
  -3  13   3      348.10      331.25     31.94 o 
  -2  13   3        0.07        3.37      9.57 o 
  -1  13   3      144.39      132.67     15.36 o 
   0  13   3       16.51       21.49     10.13 o 
   1  13   3      138.57      124.00     18.53 o 
   2  13   3      108.15      103.11     22.55 o 
 -12  14   3       13.43       18.09     12.37 o 
 -11  14   3      529.00      578.06     52.18 o 
 -10  14   3       24.79       -7.30     15.38 o 
  -9  14   3      186.57      163.19     13.26 o 
  -8  14   3      439.76      468.57     26.89 o 
  -7  14   3       15.00       36.44     17.98 o 
  -6  14   3       99.12       91.94     13.91 o 
  -5  14   3        6.48       30.86      9.39 o 
  -4  14   3        7.74        9.65     12.32 o 
  -3  14   3       43.92       31.33     15.60 o 
  -2  14   3      126.47      141.98     16.45 o 
  -1  14   3      141.79      157.66     17.42 o 
   0  14   3      237.52      239.30     20.46 o 
 -10  15   3       15.52        3.18     12.37 o 
  -9  15   3      113.29       71.05     17.13 o 
  -8  15   3      125.66      165.91     13.50 o 
  -7  15   3       25.60       16.14      9.95 o 
  -6  15   3      352.68      274.89     28.34 o 
  -5  15   3        6.54       -4.11     16.43 o 
  -4  15   3      501.69      584.13     35.24 o 
  -3  15   3       42.65       52.14     13.50 o 
  -2  15   3       51.31       66.68     14.17 o 
   2 -17   4      399.32      431.19     27.41 o 
   3 -17   4       10.49        9.45     10.68 o 
   4 -17   4      451.94      449.74     24.01 o 
   5 -17   4       95.60      110.26     42.72 o 
   6 -17   4       26.33       39.81     18.62 o 
  -2 -16   4        4.48       21.09     14.75 o 
  -1 -16   4        2.63        2.06      9.47 o 
   0 -16   4      131.83      120.83     14.47 o 
   1 -16   4        0.84       -3.62      9.10 o 
   2 -16   4       48.30       48.61     10.94 o 
   3 -16   4       53.02       31.90      8.13 o 
   4 -16   4        0.81       16.21      8.11 o 
   5 -16   4      343.16      328.87     28.96 o 
   6 -16   4       13.42       20.58     12.67 o 
   7 -16   4      593.71      680.69     31.24 o 
   8 -16   4       17.41        7.15     14.17 o 
   9 -16   4      290.89      286.40     23.95 o 
  -4 -15   4      251.10      254.97     28.02 o 
  -3 -15   4        6.16       14.05     10.04 o 
  -2 -15   4      158.56      151.72     15.36 o 
  -1 -15   4       62.44       62.33     11.66 o 
   0 -15   4      163.02      142.19     14.53 o 
   1 -15   4      201.41      214.05     16.47 o 
   2 -15   4       53.65       48.83      9.48 o 
   3 -15   4      129.97      105.80     12.03 o 
   4 -15   4      299.69      260.39     16.59 o 
   5 -15   4        5.09        9.72      7.77 o 
   6 -15   4      282.75      284.48     17.30 o 
   7 -15   4       28.61       15.02      8.72 o 
   8 -15   4      340.26      353.15     24.01 o 
   9 -15   4        8.77        9.08      7.55 o 
  10 -15   4      413.45      414.21     37.95 o 
  -5 -14   4       12.21       20.72     14.14 o 
  -4 -14   4      144.37      111.60     13.45 o 
  -3 -14   4      329.79      332.88     20.26 o 
  -2 -14   4       73.50       69.61     11.42 o 
  -1 -14   4     1078.94     1135.30     29.95 o 
   0 -14   4       24.01       17.42      8.12 o 
   1 -14   4      460.46      467.08     19.16 o 
   2 -14   4      254.26      221.22     17.39 o 
   3 -14   4        5.74        1.55      5.94 o 
   4 -14   4       82.16       79.35     11.62 o 
   5 -14   4      300.75      304.88     16.50 o 
   6 -14   4        2.10        6.83      6.86 o 
   7 -14   4       96.80      113.67     16.42 o 
   8 -14   4       10.76       16.25      8.08 o 
   9 -14   4      119.44      133.40     13.92 o 
  10 -14   4       58.11       47.73      9.66 o 
  11 -14   4      252.12      226.57     25.85 o 
  -6 -13   4       12.76        9.51     20.17 o 
  -5 -13   4        0.22       -8.89      8.89 o 
  -4 -13   4      392.04      418.21     24.36 o 
  -3 -13   4       75.19       61.88     10.51 o 
  -2 -13   4      606.32      599.75     25.70 o 
  -1 -13   4       41.88       47.22      9.18 o 
   0 -13   4      488.31      466.53     18.33 o 
   1 -13   4       87.10      115.64     15.25 o 
   2 -13   4      684.14      693.96     24.06 o 
   3 -13   4      378.63      385.16     15.75 o 
   4 -13   4      133.08      113.40     12.77 o 
   5 -13   4      375.71      386.04     15.87 o 
   6 -13   4       18.00        9.70      5.23 o 
   7 -13   4       19.21       20.97      7.23 o 
   8 -13   4        2.56        9.07      6.00 o 
   9 -13   4      121.78      118.27     10.00 o 
  10 -13   4      424.25      403.57     24.04 o 
  11 -13   4       32.19       47.61     15.08 o 
  12 -13   4      164.80      135.32     22.08 o 
  -8 -12   4       10.46       -7.27     21.82 o 
  -7 -12   4       36.39       47.35     24.73 o 
  -6 -12   4        1.46        4.66     11.88 o 
  -5 -12   4      109.47      113.19     12.06 o 
  -4 -12   4      138.22      138.79     12.92 o 
  -3 -12   4      801.05      725.33     22.66 o 
  -2 -12   4       40.52       40.99      7.04 o 
  -1 -12   4      239.10      232.16     14.71 o 
   0 -12   4      586.45      574.13     34.42 o 
   1 -12   4     1051.34     1078.96     23.05 o 
   2 -12   4     1325.99     1248.58     24.58 o 
   3 -12   4       44.81       44.69      8.32 o 
   4 -12   4      137.91      133.04     10.58 o 
   5 -12   4      342.16      369.69     17.05 o 
   6 -12   4      173.85      147.31     11.11 o 
   7 -12   4       26.74       28.05      7.73 o 
   8 -12   4        3.38        4.41      5.44 o 
   9 -12   4      307.91      283.00     12.94 o 
  10 -12   4      215.40      195.37     17.35 o 
  11 -12   4      149.93      166.50     30.07 o 
  12 -12   4        2.64        6.52     10.69 o 
  -9 -11   4      242.68      189.44     34.90 o 
  -8 -11   4      121.99      126.74     31.22 o 
  -7 -11   4      214.19      223.06     35.11 o 
  -6 -11   4       17.87       28.42     12.25 o 
  -5 -11   4       85.61       77.37     10.22 o 
  -4 -11   4        1.54       -2.77      6.15 o 
  -3 -11   4      389.26      395.63     16.19 o 
  -2 -11   4      305.68      260.12     12.26 o 
  -1 -11   4        4.25        1.50      5.56 o 
   0 -11   4        2.30        7.11      8.17 o 
   1 -11   4        0.91        6.41      3.65 o 
   2 -11   4       12.29        5.48      5.17 o 
   3 -11   4        6.54        1.05      4.76 o 
   4 -11   4     2133.97     2041.54     52.29 o 
   5 -11   4      306.04      332.14     13.85 o 
   6 -11   4      848.13      804.33     20.03 o 
   7 -11   4      252.63      278.21     13.26 o 
   8 -11   4        6.05       15.39      5.65 o 
   9 -11   4      409.12      336.59     21.32 o 
  10 -11   4        5.19       -3.30     10.64 o 
  11 -11   4        0.84        7.95      9.92 o 
  12 -11   4      115.67       96.05     14.82 o 
  13 -11   4        9.51       -2.78     16.35 o 
 -10 -10   4      124.69       95.37     29.61 o 
  -9 -10   4        1.76      -18.94     18.94 o 
  -8 -10   4      149.18      100.59     27.13 o 
  -7 -10   4      192.25      243.09     34.45 o 
  -6 -10   4      704.12      657.70     20.93 o 
  -5 -10   4      137.60      117.34     11.00 o 
  -4 -10   4      867.82      836.97     22.26 o 
  -3 -10   4      560.59      547.38     15.20 o 
  -2 -10   4      280.00      266.32     11.76 o 
  -1 -10   4      380.70      389.89     13.12 o 
   0 -10   4       16.18       14.62      4.82 o 
   1 -10   4      456.31      458.88     14.87 o 
   2 -10   4     1881.27     1893.28     29.21 o 
   3 -10   4     1451.23     1439.27     21.36 o 
   4 -10   4      265.31      270.46     10.30 o 
   5 -10   4     1187.96     1145.80     29.59 o 
   6 -10   4     1848.90     1844.96     31.31 o 
   7 -10   4       16.11       19.10      6.53 o 
   8 -10   4      572.68      547.73     14.75 o 
   9 -10   4      348.95      300.40     18.19 o 
  10 -10   4      245.45      249.48     17.69 o 
  11 -10   4       26.59       25.74     21.56 o 
  12 -10   4       73.73       78.63     13.47 o 
  13 -10   4        6.35       -3.00     14.53 o 
 -11  -9   4        4.25        0.54     20.27 o 
 -10  -9   4        6.12      -10.59     19.60 o 
  -9  -9   4        2.73      -12.99     18.97 o 
  -8  -9   4        6.50        0.24     17.50 o 
  -7  -9   4      805.11      818.45     41.48 o 
  -6  -9   4       17.38       18.88      6.24 o 
  -5  -9   4      313.33      326.98     14.47 o 
  -4  -9   4     1119.80     1133.67     30.24 o 
  -3  -9   4     2605.19     2633.51     33.04 o 
  -2  -9   4       17.63       10.97      4.64 o 
  -1  -9   4       44.55       53.88      6.05 o 
   0  -9   4      281.57      295.44     10.56 o 
   1  -9   4       98.92      116.65      7.45 o 
   2  -9   4      376.18      368.69     10.05 o 
   3  -9   4       23.90       22.33      3.69 o 
   4  -9   4      248.37      246.99      7.71 o 
   5  -9   4       68.78       65.17      6.35 o 
   6  -9   4     1996.90     2061.70     43.19 o 
   7  -9   4       12.09       21.88      4.98 o 
   8  -9   4     1768.30     1701.65     29.17 o 
   9  -9   4      813.58      812.43     22.62 o 
  10  -9   4      146.12      144.50     12.03 o 
  11  -9   4      295.74      301.90     16.83 o 
  12  -9   4       22.44       17.64      8.75 o 
  13  -9   4       13.16       12.42      8.86 o 
 -11  -8   4       16.99      -11.91     19.82 o 
 -10  -8   4       25.56       25.54     21.18 o 
  -9  -8   4       80.13       63.35     22.95 o 
  -8  -8   4      477.71      507.43     39.00 o 
  -7  -8   4      376.46      391.13     14.98 o 
  -6  -8   4     1666.73     1645.46     31.12 o 
  -5  -8   4      746.12      733.40     15.97 o 
  -4  -8   4     2660.96     2709.04     33.61 o 
  -3  -8   4       68.25       73.87      8.47 o 
  -2  -8   4      771.96      720.69     16.04 o 
  -1  -8   4      192.85      177.41      8.20 o 
   0  -8   4      877.93      825.94     24.01 o 
   1  -8   4      584.57      617.55     11.11 o 
   2  -8   4       34.01       32.59      3.44 o 
   3  -8   4      301.52      334.62      7.22 o 
   4  -8   4      179.60      158.40      5.93 o 
   5  -8   4      202.42      192.97      6.21 o 
   6  -8   4       45.42       53.79      5.03 o 
   7  -8   4        2.00        0.55      4.03 o 
   8  -8   4     1536.81     1514.51     26.38 o 
   9  -8   4      553.52      499.86     33.32 o 
  10  -8   4      672.51      664.81     21.23 o 
  11  -8   4       34.27       37.94      8.81 o 
  12  -8   4      184.73      169.10     14.38 o 
  13  -8   4        0.34        2.14      9.03 o 
  14  -8   4      120.09      118.39     15.93 o 
 -12  -7   4       26.19       28.95     22.44 o 
 -11  -7   4       26.88       35.22     22.39 o 
 -10  -7   4      151.20      133.52     27.02 o 
  -9  -7   4        4.28        1.25     15.03 o 
  -8  -7   4       56.31       79.17     20.00 o 
  -7  -7   4      842.10      799.40     20.90 o 
  -6  -7   4      297.55      291.18     14.10 o 
  -5  -7   4     1112.75     1024.50     21.57 o 
  -4  -7   4      123.72      149.01      7.61 o 
  -3  -7   4      739.32      708.68     16.22 o 
  -2  -7   4      910.48      894.64     17.39 o 
  -1  -7   4     1298.29     1218.77     24.77 o 
   0  -7   4        7.13       16.18      3.25 o 
   1  -7   4     2324.85     2404.44     26.94 o 
   2  -7   4       23.61       45.39      3.15 o 
   3  -7   4      351.38      327.56      7.32 o 
   4  -7   4      474.55      499.28      7.82 o 
   5  -7   4      207.40      230.89      5.75 o 
   6  -7   4      141.08      160.22      5.19 o 
   7  -7   4       59.15       53.88      6.76 o 
   8  -7   4      299.07      302.60     15.50 o 
   9  -7   4      684.40      660.54     20.97 o 
  10  -7   4      211.93      242.04     14.81 o 
  11  -7   4      399.79      420.41     23.40 o 
  12  -7   4        3.68       -2.69      7.77 o 
  13  -7   4       66.50       55.00     13.00 o 
  14  -7   4       42.13       32.00      9.38 o 
 -13  -6   4        7.20       -2.59     20.24 o 
 -12  -6   4      329.71      340.70     41.54 o 
 -11  -6   4      222.86      241.62     34.98 o 
 -10  -6   4        9.04       -2.64     16.17 o 
  -9  -6   4       33.75       49.37     18.19 o 
  -8  -6   4      163.06      141.25     24.31 o 
  -7  -6   4     1207.76     1220.01     23.00 o 
  -6  -6   4      951.81      872.71     15.45 o 
  -5  -6   4       19.74       21.88      3.36 o 
  -4  -6   4        5.71       12.33      3.94 o 
  -3  -6   4      365.88      423.09      9.37 o 
  -2  -6   4     3718.85     3799.77     50.41 o 
  -1  -6   4       10.08       13.92      3.30 o 
   0  -6   4     3272.16     3500.34     35.75 o 
   1  -6   4        1.36        9.70      2.23 o 
   2  -6   4     1152.28     1205.25     19.69 o 
   3  -6   4        0.92        3.99      2.64 o 
   4  -6   4      420.03      431.53      9.71 o 
   5  -6   4       11.24       14.85      2.14 o 
   6  -6   4       14.21       11.36      2.42 o 
   7  -6   4     1040.71      981.52     14.59 o 
   8  -6   4      251.84      226.56     12.93 o 
   9  -6   4      521.02      493.24     17.49 o 
  10  -6   4       74.26       73.25      9.65 o 
  11  -6   4        0.98        7.89      7.35 o 
  12  -6   4      483.70      471.22     37.78 o 
  13  -6   4       61.10       69.34     11.19 o 
  14  -6   4       36.01       41.33     26.41 o 
 -13  -5   4       49.09       56.75     24.83 o 
 -12  -5   4      249.98      205.56     33.21 o 
 -11  -5   4      136.69       86.93     23.92 o 
 -10  -5   4      197.29      159.05     25.01 o 
  -9  -5   4     1983.09     1960.50     73.72 o 
  -8  -5   4       81.56       73.63      8.69 o 
  -7  -5   4     1371.61     1399.93     22.16 o 
  -6  -5   4      156.07      186.37      7.08 o 
  -5  -5   4      173.97      156.83      6.52 o 
  -4  -5   4      611.81      629.55     19.31 o 
  -3  -5   4     1746.70     1710.45     19.32 o 
  -2  -5   4      366.57      395.43      8.94 o 
  -1  -5   4      326.93      278.72      7.11 o 
   0  -5   4     1013.39      984.88     12.66 o 
   1  -5   4       57.90       33.24      3.04 o 
   2  -5   4      691.42      758.70     14.96 o 
   3  -5   4     2747.02     2769.01     31.31 o 
   4  -5   4      535.08      559.66      9.94 o 
   5  -5   4      256.59      223.12      4.92 o 
   6  -5   4      253.20      250.77      6.25 o 
   7  -5   4      212.11      207.00      8.97 o 
   8  -5   4        3.46        1.58      4.49 o 
   9  -5   4      172.10      157.61     11.92 o 
  10  -5   4       22.36       17.23      7.34 o 
  11  -5   4        0.50        8.17      8.76 o 
  12  -5   4       24.60       21.93      9.36 o 
  13  -5   4        8.66       12.47      8.86 o 
 -14  -4   4        1.96       31.50     23.82 o 
 -13  -4   4        6.36        9.72     21.98 o 
 -12  -4   4      189.42      190.27     30.71 o 
 -11  -4   4       54.29       67.62     20.59 o 
 -10  -4   4      121.61      105.19     22.85 o 
  -9  -4   4       17.59        6.82      5.49 o 
  -8  -4   4      228.81      232.00      8.58 o 
  -7  -4   4        3.54        3.50      2.68 o 
  -6  -4   4     2582.14     2506.68     26.19 o 
  -5  -4   4      968.77      941.98     12.92 o 
  -4  -4   4      303.67      410.05      7.64 o 
  -3  -4   4     9443.14     9661.99    118.73 o 
  -2  -4   4     1453.37     1572.14     19.44 o 
  -1  -4   4      610.79      571.77      9.58 o 
   0  -4   4        1.63       13.98      2.45 o 
   1  -4   4        0.77        0.00      2.20 o 
   2  -4   4     2181.96     2280.16     23.89 o 
   3  -4   4       69.04       75.84      4.12 o 
   4  -4   4       11.09       27.39      2.00 o 
   5  -4   4       35.14       28.27      2.97 o 
   6  -4   4     6916.66     6757.68     60.04 o 
   7  -4   4       37.36       41.57      5.28 o 
   8  -4   4      781.69      787.31     18.49 o 
   9  -4   4        1.52        7.21      5.84 o 
  10  -4   4       19.35       14.76      7.19 o 
  11  -4   4      291.29      300.38     16.75 o 
  12  -4   4        0.97        8.59      7.36 o 
  13  -4   4       12.10       12.47     15.96 o 
 -14  -3   4       13.60       17.91     22.02 o 
 -13  -3   4       29.42       38.80     19.67 o 
 -12  -3   4       26.58       42.15     17.99 o 
 -11  -3   4      807.97      773.27     45.01 o 
 -10  -3   4       63.26       67.39      9.74 o 
  -9  -3   4      339.17      346.39     16.98 o 
  -8  -3   4        5.07        4.14      2.74 o 
  -7  -3   4     2294.31     2273.45     23.43 o 
  -6  -3   4     4154.60     4136.44     38.81 o 
  -5  -3   4        7.95        2.47      1.91 o 
  -4  -3   4     9819.23     9843.46     92.19 o 
  -3  -3   4     1729.65     1894.88     22.23 o 
  -2  -3   4     9840.97    10088.30    100.08 o 
  -1  -3   4       41.40       46.47      2.54 o 
   0  -3   4     1322.03     1184.03     13.21 o 
   1  -3   4      111.25      133.35      4.72 o 
   2  -3   4       12.15       21.82      2.59 o 
   3  -3   4     1476.20     1478.66     13.46 o 
   4  -3   4       36.82       53.44      3.07 o 
   5  -3   4     7235.16     7322.44     58.57 o 
   6  -3   4       35.39       35.20      4.53 o 
   7  -3   4      172.86      168.50      9.35 o 
   8  -3   4      158.48      158.51     10.52 o 
   9  -3   4      289.12      252.66     13.10 o 
  10  -3   4       72.65       84.85     13.52 o 
  11  -3   4      159.87      161.80     13.59 o 
  12  -3   4       28.11       36.93     12.94 o 
  13  -3   4        7.61        7.17     11.92 o 
 -15  -2   4       83.81       74.33     27.06 o 
 -14  -2   4      127.04      107.65     26.51 o 
 -13  -2   4      380.56      413.68     35.92 o 
 -12  -2   4      403.37      334.52     32.21 o 
 -11  -2   4      560.16      607.75     23.75 o 
 -10  -2   4      349.81      380.50     13.58 o 
  -9  -2   4      142.50      155.20      7.37 o 
  -8  -2   4        3.51        3.17      2.42 o 
  -7  -2   4       78.46       71.27      4.29 o 
  -6  -2   4        3.11        3.68      1.94 o 
  -5  -2   4     4148.66     4180.65     38.44 o 
  -4  -2   4     6345.20     6893.19     65.92 o 
  -3  -2   4      411.50      392.96      7.94 o 
  -2  -2   4     8003.57     8043.92    121.74 o 
  -1  -2   4     2750.63     3253.26     27.70 o 
   0  -2   4        9.59       22.90      2.33 o 
   1  -2   4      318.51      285.97      6.29 o 
   2  -2   4      317.27      244.43      4.15 o 
   3  -2   4     1377.60     1521.64     14.79 o 
   4  -2   4      311.18      288.53      5.58 o 
   5  -2   4      207.10      198.49      6.68 o 
   6  -2   4      769.19      765.38     15.29 o 
   7  -2   4     1814.39     1729.43     32.19 o 
   8  -2   4       21.08       17.42      5.63 o 
   9  -2   4      340.81      323.03     13.97 o 
  10  -2   4      333.40      358.41     17.46 o 
  11  -2   4      223.31      251.84     16.23 o 
  12  -2   4      119.02      116.18     26.12 o 
  13  -2   4       10.87        3.48     12.40 o 
 -15  -1   4       61.30       47.61     21.24 o 
 -14  -1   4      459.54      450.63     38.44 o 
 -13  -1   4      562.70      601.89     41.98 o 
 -12  -1   4      461.92      493.49     21.09 o 
 -11  -1   4        3.97       -2.27      4.75 o 
 -10  -1   4      583.80      594.31     16.38 o 
  -9  -1   4        4.06        7.81      2.95 o 
  -8  -1   4        0.84        4.15      1.96 o 
  -7  -1   4     1877.29     1879.26     19.64 o 
  -6  -1   4      539.20      498.37      8.07 o 
  -5  -1   4     1009.63      968.04     11.30 o 
  -4  -1   4     1115.83     1175.58     18.49 o 
  -3  -1   4     9200.30     9897.17     84.88 o 
  -2  -1   4    49350.50    53414.15    490.31 o 
  -1  -1   4     2035.67     2365.50     28.40 o 
   0  -1   4     3458.50     3559.05     28.74 o 
   1  -1   4        6.27       11.78      1.62 o 
   2  -1   4     2633.12     2622.32     22.77 o 
   3  -1   4      489.21      523.65      8.00 o 
   4  -1   4     2168.14     2087.82     21.38 o 
   5  -1   4      273.03      281.59      9.03 o 
   6  -1   4       44.61       41.54      5.48 o 
   7  -1   4      113.99      125.64      8.82 o 
   8  -1   4      151.33      152.86     10.43 o 
   9  -1   4      400.03      403.34     21.24 o 
  10  -1   4      525.50      603.26     21.79 o 
  11  -1   4      180.56      148.38     17.75 o 
  12  -1   4       88.09       83.22     17.19 o 
  13  -1   4      330.47      414.64     40.92 o 
 -15   0   4      330.00      326.01     37.54 o 
 -14   0   4      269.89      245.11     33.38 o 
 -13   0   4      799.01      833.72     27.16 o 
 -12   0   4     1071.70     1045.54     55.34 o 
 -11   0   4     2440.20     2438.31     38.48 o 
 -10   0   4      136.13      116.45      6.73 o 
  -9   0   4      419.14      441.71     10.90 o 
  -8   0   4       59.17       75.02      4.26 o 
  -7   0   4        3.71        8.18      2.26 o 
  -6   0   4        4.00        6.89      2.12 o 
  -5   0   4      369.54      387.34      7.32 o 
  -4   0   4      730.39      837.66     10.23 o 
  -3   0   4     1142.87     1235.57     13.27 o 
  -2   0   4     2574.43     2884.68     24.94 o 
  -1   0   4      262.05      380.63      5.22 o 
   0   0   4        5.39        8.65      2.06 o 
   1   0   4     7723.54     7574.22     63.65 o 
   2   0   4      558.04      543.17      8.09 o 
   3   0   4     3351.13     3204.36     30.23 o 
   4   0   4     1313.12     1324.91     17.43 o 
   5   0   4     1457.13     1423.32     23.89 o 
   6   0   4       54.77       48.72      6.30 o 
   7   0   4       81.91       90.36      8.18 o 
   8   0   4      410.30      440.04     17.19 o 
   9   0   4      825.83      807.63     24.24 o 
  10   0   4      715.81      810.66     49.08 o 
  11   0   4        1.70        9.93     11.06 o 
  12   0   4      135.71      164.80     20.33 o 
 -15   1   4        2.01       32.54     18.20 o 
 -14   1   4      446.12      398.03     19.61 o 
 -13   1   4       28.03       20.80      7.52 o 
 -12   1   4      380.70      327.39     16.04 o 
 -11   1   4      100.13       96.19      9.89 o 
 -10   1   4     1283.79     1281.93     18.96 o 
  -9   1   4       20.81       19.04      3.34 o 
  -8   1   4     2269.96     2131.01     21.73 o 
  -7   1   4     1330.76     1349.28     16.48 o 
  -6   1   4      791.70      659.92     10.09 o 
  -5   1   4     1218.60     1189.79     13.29 o 
  -4   1   4      992.54      928.19     10.86 o 
  -3   1   4       20.78       32.61      3.11 o 
  -2   1   4     1402.40     1517.68     17.18 o 
  -1   1   4      326.75      314.62      6.75 o 
   0   1   4     4047.27     4026.81     39.49 o 
   1   1   4     4959.77     5211.13     48.19 o 
   2   1   4     5200.00     5269.55     46.57 o 
   3   1   4      632.11      569.73      9.11 o 
   4   1   4      742.29      710.19     12.99 o 
   5   1   4        0.24        0.65      3.57 o 
   6   1   4      193.83      177.76     10.27 o 
   7   1   4     1064.59     1063.42     25.50 o 
   8   1   4       53.93       39.07      8.21 o 
   9   1   4      531.57      499.51     25.49 o 
  10   1   4       24.19       11.47     10.69 o 
  11   1   4        1.65        8.19     11.71 o 
  12   1   4       48.75       43.10     14.56 o 
 -16   2   4       40.97       44.34     20.45 o 
 -15   2   4       53.32       50.61     15.14 o 
 -14   2   4      243.32      273.46     18.88 o 
 -13   2   4       53.50       39.86     16.56 o 
 -12   2   4       76.97       72.07      9.59 o 
 -11   2   4      101.62      128.21     10.06 o 
 -10   2   4      593.91      589.36     12.29 o 
  -9   2   4      677.24      598.64     11.79 o 
  -8   2   4        1.06        6.29      2.57 o 
  -7   2   4     7140.15     7070.70     58.51 o 
  -6   2   4      832.01      927.97     11.50 o 
  -5   2   4     1640.72     1676.58     19.74 o 
  -4   2   4      661.06      650.57      8.74 o 
  -3   2   4       97.69       83.92      4.13 o 
  -2   2   4        9.09       23.09      2.39 o 
  -1   2   4      998.46      831.74     10.50 o 
   0   2   4     3384.42     3367.04     31.29 o 
   1   2   4      151.39      132.99      4.89 o 
   2   2   4      199.65      197.86      6.14 o 
   3   2   4      252.09      208.02      6.45 o 
   4   2   4      483.81      544.68     14.04 o 
   5   2   4      709.70      730.57     17.52 o 
   6   2   4        0.08       -0.28      5.28 o 
   7   2   4     1228.42     1267.25     29.16 o 
   8   2   4      369.80      354.24     22.12 o 
   9   2   4      525.71      539.62     27.44 o 
  10   2   4       33.62       27.45     11.65 o 
  11   2   4        5.70       23.78     12.19 o 
 -16   3   4      315.95      336.49     32.23 o 
 -15   3   4      167.06      192.43     19.92 o 
 -14   3   4      220.01      221.69     25.03 o 
 -13   3   4        1.40        2.57      8.58 o 
 -12   3   4        4.62       12.62      7.62 o 
 -11   3   4        0.96        0.00      5.80 o 
 -10   3   4     1473.71     1473.97     25.80 o 
  -9   3   4      296.27      292.77      7.27 o 
  -8   3   4     6304.72     6417.09     54.06 o 
  -7   3   4      213.65      254.95      5.77 o 
  -6   3   4     2949.37     2886.70     31.01 o 
  -5   3   4      130.41      142.91      4.95 o 
  -4   3   4        4.83        1.27      2.04 o 
  -3   3   4      679.87      726.83     10.26 o 
  -2   3   4      878.89      831.89     11.19 o 
  -1   3   4     2085.35     1907.34     20.15 o 
   0   3   4     3269.78     3315.70     29.58 o 
   1   3   4     1627.53     1627.22     18.69 o 
   2   3   4       90.42       84.86      4.86 o 
   3   3   4       18.37       26.26      3.66 o 
   4   3   4     1880.58     1803.55     32.37 o 
   5   3   4      248.77      243.98     17.89 o 
   6   3   4     1654.52     1711.33     34.14 o 
   7   3   4       64.40       51.91     11.40 o 
   8   3   4     1185.04     1272.81     39.82 o 
   9   3   4       64.99       64.60     13.80 o 
  10   3   4       84.72       85.19     16.20 o 
  11   3   4        1.11       22.00     25.96 o 
 -16   4   4       55.26       77.15     20.61 o 
 -15   4   4      441.39      514.03     27.79 o 
 -14   4   4        2.34       -7.99      7.99 o 
 -13   4   4      105.10       85.11     13.24 o 
 -12   4   4        3.58       15.45      8.81 o 
 -11   4   4       87.44       95.89     12.43 o 
 -10   4   4      206.60      208.20     11.38 o 
  -9   4   4      125.90      123.98      8.40 o 
  -8   4   4     1392.64     1443.34     18.73 o 
  -7   4   4     1489.48     1478.35     18.68 o 
  -6   4   4       12.57       16.14      2.49 o 
  -5   4   4     2601.05     2651.97     25.11 o 
  -4   4   4     3382.77     3515.23     36.13 o 
  -3   4   4      714.90      647.82     10.28 o 
  -2   4   4      494.18      430.74      8.50 o 
  -1   4   4     2716.29     2697.90     27.51 o 
   0   4   4       34.19       56.05      3.75 o 
   1   4   4     1184.13     1132.05     14.36 o 
   2   4   4       21.77       15.36      3.42 o 
   3   4   4       92.58       86.33      5.69 o 
   4   4   4       21.54       14.55      5.95 o 
   5   4   4      387.20      475.65     17.36 o 
   6   4   4       68.81       71.21     16.95 o 
   7   4   4     1044.99     1155.49     37.13 o 
   8   4   4       62.39       82.77     14.34 o 
   9   4   4       15.41       -5.43      9.76 o 
  10   4   4        1.68        4.92     15.24 o 
 -16   5   4      134.10      149.73     19.62 o 
 -15   5   4       13.55       18.45     11.00 o 
 -14   5   4      102.51       90.07     14.79 o 
 -13   5   4      114.17       85.81     23.45 o 
 -12   5   4       67.57       64.78      9.51 o 
 -11   5   4      767.26      768.44     19.11 o 
 -10   5   4       90.15       96.83      8.65 o 
  -9   5   4     1210.05     1218.27     23.52 o 
  -8   5   4        1.14        4.31      5.02 o 
  -7   5   4        8.52        5.99      2.40 o 
  -6   5   4     1676.53     1748.15     18.48 o 
  -5   5   4      931.42      993.01     13.71 o 
  -4   5   4     1693.65     1597.11     18.48 o 
  -3   5   4      662.34      607.40     10.48 o 
  -2   5   4     6552.15     6512.29     58.66 o 
  -1   5   4        1.57       -1.76      2.46 o 
   0   5   4     2974.61     2967.33     28.91 o 
   1   5   4        5.02        5.55      3.01 o 
   2   5   4      331.91      327.09     11.32 o 
   3   5   4     1600.23     1553.91     22.06 o 
   4   5   4        0.16       -2.46      5.53 o 
   5   5   4      619.44      557.16     24.70 o 
   6   5   4      114.45       97.16     13.99 o 
   7   5   4       53.92       40.67     11.88 o 
   8   5   4       57.87       50.38     18.70 o 
   9   5   4       93.10       98.70     23.84 o 
 -16   6   4        0.11        0.76     25.06 o 
 -15   6   4        4.46       12.86     11.25 o 
 -14   6   4       84.00       93.06     14.77 o 
 -13   6   4      196.72      203.07     19.16 o 
 -12   6   4      920.39      958.55     27.60 o 
 -11   6   4      939.07      984.00     22.35 o 
 -10   6   4     1422.53     1409.61     26.95 o 
  -9   6   4     1044.82     1101.08     22.89 o 
  -8   6   4      478.74      489.00     14.69 o 
  -7   6   4       11.43       15.10      2.73 o 
  -6   6   4       32.14       40.92      4.00 o 
  -5   6   4      434.50      370.26      7.93 o 
  -4   6   4      745.88      741.69     13.05 o 
  -3   6   4     2683.82     2528.11     27.60 o 
  -2   6   4        0.23        3.70      3.21 o 
  -1   6   4     1015.54      965.12     14.05 o 
   0   6   4      717.02      706.61     12.74 o 
   1   6   4      134.31      158.53      7.82 o 
   2   6   4     1244.33     1123.59     18.55 o 
   3   6   4      168.98      166.95     12.18 o 
   4   6   4     1271.86     1247.18     36.03 o 
   5   6   4        0.15        5.80      8.79 o 
   6   6   4      100.43      103.30     21.25 o 
   7   6   4      182.15      146.91     25.42 o 
   8   6   4      162.54      200.77     30.41 o 
   9   6   4       22.68       51.45     20.40 o 
 -16   7   4       40.53       33.85     13.76 o 
 -15   7   4       37.01       53.74     13.89 o 
 -14   7   4        8.47       41.35     12.07 o 
 -13   7   4      609.57      630.45     27.90 o 
 -12   7   4       40.66       43.05      7.75 o 
 -11   7   4      469.41      475.20     21.00 o 
 -10   7   4     1300.36     1263.94     25.97 o 
  -9   7   4      364.42      411.27     14.69 o 
  -8   7   4      136.70      145.95     10.20 o 
  -7   7   4       16.39       20.45      5.84 o 
  -6   7   4       28.11       28.91      3.89 o 
  -5   7   4      262.70      276.78      9.61 o 
  -4   7   4      218.49      233.98     10.31 o 
  -3   7   4        3.85        5.25      3.48 o 
  -2   7   4      498.77      493.67     11.10 o 
  -1   7   4     1215.88     1243.03     18.08 o 
   0   7   4       11.37       11.51      3.92 o 
   1   7   4       87.01       85.92      6.66 o 
   2   7   4     1661.14     1681.54     29.97 o 
   3   7   4     1498.15     1505.13     57.08 o 
   4   7   4      908.72      822.46     42.13 o 
   5   7   4      147.25      129.77     22.26 o 
   6   7   4       46.55       46.18     17.15 o 
   7   7   4        1.47        6.86     14.38 o 
   8   7   4       54.44       42.97     19.11 o 
 -16   8   4        1.41       15.83     17.68 o 
 -15   8   4       88.55       78.84     14.77 o 
 -14   8   4       69.78      117.39     24.21 o 
 -13   8   4       57.13       56.71     12.30 o 
 -12   8   4       73.30       92.29     10.06 o 
 -11   8   4     1199.76     1174.51     26.65 o 
 -10   8   4     1213.08     1111.40     25.08 o 
  -9   8   4        2.82       -1.58      5.66 o 
  -8   8   4      210.43      163.27     11.02 o 
  -7   8   4      105.10       99.08     10.93 o 
  -6   8   4      574.49      559.16     14.76 o 
  -5   8   4      433.10      420.38     16.27 o 
  -4   8   4      926.73      885.92     16.67 o 
  -3   8   4      369.93      344.44     11.03 o 
  -2   8   4      321.52      310.14     11.80 o 
  -1   8   4       39.42       32.21      5.30 o 
   0   8   4      385.91      333.02     13.26 o 
   1   8   4      970.97     1007.59     26.91 o 
   2   8   4     1049.80     1010.65     27.05 o 
   3   8   4     1566.71     1571.09     60.70 o 
   4   8   4      155.41      133.20     22.28 o 
   5   8   4      355.14      360.67     36.50 o 
   6   8   4       18.48       28.22     17.14 o 
   7   8   4       70.61       67.68     21.40 o 
 -15   9   4       27.61       38.77     16.51 o 
 -14   9   4       13.77       34.17     12.42 o 
 -13   9   4        2.49       -1.18      8.79 o 
 -12   9   4       70.43       72.05      9.80 o 
 -11   9   4       14.75        5.60      7.84 o 
 -10   9   4       30.50       25.41     11.75 o 
  -9   9   4      604.88      629.32     19.34 o 
  -8   9   4       76.05       71.21     11.69 o 
  -7   9   4      512.08      504.01     18.21 o 
  -6   9   4     1177.76     1109.46     31.11 o 
  -5   9   4      216.21      241.09     14.90 o 
  -4   9   4      579.25      518.86     18.63 o 
  -3   9   4      483.76      478.58     14.45 o 
  -2   9   4      432.85      370.88     13.24 o 
  -1   9   4       82.21       64.68      8.61 o 
   0   9   4      178.23      184.74     14.37 o 
   1   9   4       13.48       18.91      7.69 o 
   2   9   4      318.88      304.26     21.85 o 
   3   9   4       81.47       83.12     19.40 o 
   4   9   4       18.10        7.00     12.45 o 
   5   9   4       20.84       -7.41     12.95 o 
   6   9   4       17.40       33.07     18.76 o 
 -15  10   4       21.83       24.58     13.20 o 
 -14  10   4       40.06       23.26     11.94 o 
 -13  10   4       43.16       51.61      9.26 o 
 -12  10   4       43.86       41.03     12.41 o 
 -11  10   4        3.70        7.31      8.16 o 
 -10  10   4      116.15      134.00     11.86 o 
  -9  10   4      143.58      125.72     11.40 o 
  -8  10   4      174.10      182.84     12.72 o 
  -7  10   4      186.57      168.29     12.11 o 
  -6  10   4     2257.96     2123.88    102.64 o 
  -5  10   4      197.52      218.26     16.88 o 
  -4  10   4      903.49      903.77     32.94 o 
  -3  10   4      981.01      974.55     24.04 o 
  -2  10   4       24.37       16.42      6.53 o 
  -1  10   4      157.61      158.76     14.04 o 
   0  10   4      107.63      123.10     13.03 o 
   1  10   4      175.04      185.70     15.26 o 
   2  10   4       15.02        2.61     11.75 o 
   3  10   4       10.77        5.35     14.11 o 
   4  10   4        3.08       -0.60     12.37 o 
   5  10   4      126.65      144.25     26.75 o 
 -15  11   4      452.63      473.64     41.28 o 
 -14  11   4        0.59       -3.51     18.56 o 
 -13  11   4      220.79      204.37     15.13 o 
 -12  11   4        3.18        3.74      9.81 o 
 -11  11   4       17.39       23.17      8.71 o 
 -10  11   4       75.90       75.72     10.71 o 
  -9  11   4      185.67      199.94     14.13 o 
  -8  11   4      299.85      280.09     14.42 o 
  -7  11   4      291.31      283.54     13.84 o 
  -6  11   4      238.21      217.18     20.04 o 
  -5  11   4      110.22       87.20     10.33 o 
  -4  11   4       11.71        6.36      7.03 o 
  -3  11   4      200.68      208.82     21.91 o 
  -2  11   4       38.34       31.41      9.66 o 
  -1  11   4     1021.85     1017.46     30.96 o 
   0  11   4       25.66       47.92     10.30 o 
   1  11   4      364.17      328.13     25.32 o 
   2  11   4        0.86       -2.18     13.52 o 
   3  11   4       52.01       59.75     20.45 o 
   4  11   4        7.52       11.25     15.52 o 
 -14  12   4      289.00      323.48     22.51 o 
 -13  12   4       28.84       16.62      9.19 o 
 -12  12   4       33.79       46.28     11.54 o 
 -11  12   4      100.25      112.88     12.17 o 
 -10  12   4       37.75       28.41      9.06 o 
  -9  12   4      434.23      476.92     19.21 o 
  -8  12   4       38.69       24.87      8.42 o 
  -7  12   4       19.45       16.64      6.60 o 
  -6  12   4        2.78       -4.61      5.44 o 
  -5  12   4      139.48      146.03     12.91 o 
  -4  12   4      224.52      207.94     23.19 o 
  -3  12   4        7.29        5.20      9.11 o 
  -2  12   4      390.87      402.22     21.13 o 
  -1  12   4       61.48       48.41     11.34 o 
   0  12   4     1491.95     1742.06     42.97 o 
   1  12   4        0.22        7.12     10.87 o 
   2  12   4       81.06       75.29     21.58 o 
 -13  13   4      164.53      126.99     16.22 o 
 -12  13   4      154.10      129.34     16.02 o 
 -11  13   4       75.76       56.22     13.14 o 
 -10  13   4      126.28      123.68     13.62 o 
  -9  13   4      282.51      285.94     17.68 o 
  -8  13   4       66.15       48.98     12.12 o 
  -7  13   4       30.52       23.64      6.73 o 
  -6  13   4       13.25       12.94      8.69 o 
  -5  13   4       75.18       58.34     16.14 o 
  -4  13   4       13.92       26.97     14.44 o 
  -3  13   4       76.85       70.78     17.94 o 
  -2  13   4        6.76        2.32      9.66 o 
  -1  13   4      325.98      308.48     22.20 o 
   0  13   4        5.55       14.72     12.68 o 
   1  13   4       59.83       85.25     22.79 o 
 -12  14   4       92.71       63.48     19.70 o 
 -11  14   4      551.72      626.22     34.47 o 
 -10  14   4      219.56      182.69     16.21 o 
  -9  14   4      154.86      185.59     15.43 o 
  -8  14   4       59.03       42.11      9.22 o 
  -7  14   4       29.95       25.88     15.63 o 
  -6  14   4       45.43       28.31     14.93 o 
  -5  14   4       79.93       87.53     18.04 o 
  -4  14   4        2.75       10.96     11.68 o 
  -3  14   4      187.36      190.34     18.97 o 
  -2  14   4       39.41       54.03     12.92 o 
  -1  14   4      324.63      350.60     24.36 o 
 -10  15   4       14.45       38.59     13.15 o 
  -9  15   4      394.38      398.33     32.93 o 
  -8  15   4       97.16       81.20     17.48 o 
  -7  15   4       19.85       13.74     11.01 o 
  -6  15   4       93.48       89.54     19.59 o 
  -5  15   4       15.26       13.68     21.08 o 
  -4  15   4      254.53      304.13     23.91 o 
   1 -17   5      240.91      234.90     31.47 o 
   2 -17   5       98.09      103.48     15.44 o 
   3 -17   5      369.35      390.38     23.84 o 
   4 -17   5      367.50      354.92     21.07 o 
   5 -17   5       18.87        2.24     14.13 o 
   6 -17   5        9.34       28.17     19.84 o 
  -2 -16   5        0.88        4.98     11.15 o 
  -1 -16   5      121.06      120.67     16.12 o 
   0 -16   5       42.88       34.65     10.62 o 
   1 -16   5      207.90      189.05     15.88 o 
   2 -16   5       34.76       18.81     10.36 o 
   3 -16   5        0.32        7.83     11.35 o 
   4 -16   5      106.44       91.95     11.49 o 
   5 -16   5       76.77       73.11     16.05 o 
   6 -16   5      150.07      126.62     24.37 o 
   7 -16   5      170.35      189.72     17.76 o 
   8 -16   5       90.56      107.22     20.68 o 
  -4 -15   5       61.65       61.41     18.38 o 
  -3 -15   5        9.83       11.53      9.36 o 
  -2 -15   5      213.34      220.49     17.28 o 
  -1 -15   5       38.89       24.89      9.77 o 
   0 -15   5      436.70      437.04     19.61 o 
   1 -15   5       52.77       60.98     10.73 o 
   2 -15   5       61.68       54.89     10.97 o 
   3 -15   5      263.69      304.85     20.09 o 
   4 -15   5        4.54        6.41      7.42 o 
   5 -15   5       27.10       50.69      9.67 o 
   6 -15   5       82.34       76.33     12.57 o 
   7 -15   5      161.15      204.46     15.11 o 
   8 -15   5      201.18      218.63     14.11 o 
   9 -15   5      236.67      258.37     14.86 o 
  10 -15   5      392.95      399.97     30.24 o 
  -5 -14   5      141.89      141.87     17.85 o 
  -4 -14   5       82.66       68.69     12.92 o 
  -3 -14   5      295.70      301.48     19.28 o 
  -2 -14   5        5.09        1.73      8.02 o 
  -1 -14   5      805.99      786.84     24.77 o 
   0 -14   5      220.00      194.12     14.86 o 
   1 -14   5      580.97      585.69     20.79 o 
   2 -14   5        5.11       -6.93      6.93 o 
   3 -14   5      139.98      139.64     11.94 o 
   4 -14   5       14.26       22.29      7.68 o 
   5 -14   5      249.72      239.52     17.24 o 
   6 -14   5       48.95       52.36      9.28 o 
   7 -14   5       79.23       83.73     11.72 o 
   8 -14   5      141.88      136.32     11.06 o 
   9 -14   5      134.45      134.69     10.80 o 
  10 -14   5       13.99        2.25     10.47 o 
  11 -14   5      160.23       85.88     19.26 o 
  -7 -13   5       48.50       57.41     25.72 o 
  -6 -13   5       40.62       41.17     15.64 o 
  -5 -13   5       37.59       35.21     10.86 o 
  -4 -13   5      281.20      311.43     18.68 o 
  -3 -13   5       13.17       24.25      8.48 o 
  -2 -13   5      363.07      371.47     17.80 o 
  -1 -13   5      217.58      243.11     15.62 o 
   0 -13   5      202.37      192.63     13.86 o 
   1 -13   5       54.61       54.16      9.82 o 
   2 -13   5      547.93      552.65     18.50 o 
   3 -13   5       27.28       26.20      6.97 o 
   4 -13   5       25.87       12.56      7.74 o 
   5 -13   5      178.21      194.58     13.23 o 
   6 -13   5       33.00       30.23      7.61 o 
   7 -13   5        2.11        5.16      6.80 o 
   8 -13   5       16.92       29.27     13.81 o 
   9 -13   5       33.29       28.86     10.39 o 
  10 -13   5      250.41      271.39     20.77 o 
  11 -13   5      170.15      141.42     17.16 o 
  -8 -12   5        1.70      -14.55     19.76 o 
  -7 -12   5      166.43      171.14     33.36 o 
  -6 -12   5        6.32        6.57      8.27 o 
  -5 -12   5       63.97       65.71     10.15 o 
  -4 -12   5       33.71       39.32      8.92 o 
  -3 -12   5      524.28      485.11     18.75 o 
  -2 -12   5        6.35       -0.26      6.59 o 
  -1 -12   5     1098.54     1046.54     25.83 o 
   0 -12   5        0.32        1.30      8.51 o 
   1 -12   5      462.01      431.99     17.20 o 
   2 -12   5      904.04      863.45     36.33 o 
   3 -12   5       29.31       42.16      7.96 o 
   4 -12   5      422.08      420.63     15.64 o 
   5 -12   5     1102.49     1073.11     24.39 o 
   6 -12   5      204.88      194.38     12.23 o 
   7 -12   5      197.62      233.33     13.41 o 
   8 -12   5      169.86      168.36     10.69 o 
   9 -12   5      145.94      159.53     15.50 o 
  10 -12   5       35.05       33.80     20.84 o 
  11 -12   5       33.87       47.31     16.31 o 
  12 -12   5      135.90      156.12     16.53 o 
  -9 -11   5       35.71      -17.74     17.74 o 
  -8 -11   5      331.61      318.73     41.18 o 
  -7 -11   5      166.42      198.52     33.12 o 
  -6 -11   5       13.00       14.40      7.68 o 
  -5 -11   5       14.54       20.80      7.46 o 
  -4 -11   5       10.73       19.96      7.09 o 
  -3 -11   5      204.81      200.62     13.34 o 
  -2 -11   5       85.89       67.43      8.55 o 
  -1 -11   5       69.12       70.25      7.75 o 
   0 -11   5       12.36        7.18      5.14 o 
   1 -11   5      205.03      233.52     11.92 o 
   2 -11   5      289.18      287.12     11.26 o 
   3 -11   5      154.71      166.77      9.38 o 
   4 -11   5     1887.60     1854.85     32.43 o 
   5 -11   5      431.63      450.12     15.17 o 
   6 -11   5      748.04      734.93     18.80 o 
   7 -11   5       22.80       33.69      6.37 o 
   8 -11   5      416.10      366.12     15.91 o 
   9 -11   5       54.66       35.18     10.08 o 
  10 -11   5        3.46        9.50     11.20 o 
  11 -11   5       83.04       65.26     12.45 o 
  12 -11   5       24.98       30.35     14.80 o 
 -10 -10   5        1.41       -6.98     20.01 o 
  -9 -10   5      144.61      101.26     28.93 o 
  -8 -10   5      406.41      391.13     42.98 o 
  -7 -10   5       63.84       62.88      9.50 o 
  -6 -10   5      153.90      177.41     12.92 o 
  -5 -10   5      129.02      143.63     19.10 o 
  -4 -10   5     1768.07     1821.94     34.56 o 
  -3 -10   5      221.22      212.48     12.89 o 
  -2 -10   5     1886.91     1868.47     30.90 o 
  -1 -10   5        9.35       10.53      5.82 o 
   0 -10   5       79.41       64.97      8.27 o 
   1 -10   5      814.35      791.77     26.92 o 
   2 -10   5      750.44      727.94     15.02 o 
   3 -10   5     1246.40     1250.70     18.70 o 
   4 -10   5       13.87       17.75      4.71 o 
   5 -10   5     1270.89     1294.20     24.64 o 
   6 -10   5       16.52       24.67      7.98 o 
   7 -10   5        3.61       -2.82      4.48 o 
   8 -10   5       19.88       20.13      6.42 o 
   9 -10   5        4.39       -8.92     10.79 o 
  10 -10   5      130.37      137.87     13.95 o 
  11 -10   5       19.68       22.07      9.63 o 
  12 -10   5      109.35       99.24     12.43 o 
  13 -10   5        2.92        2.51      8.80 o 
 -11  -9   5      108.89       51.63     26.48 o 
 -10  -9   5       23.04        8.92     21.53 o 
  -9  -9   5       51.80      107.60     26.56 o 
  -8  -9   5      114.99       81.40     23.14 o 
  -7  -9   5      736.10      742.75     21.39 o 
  -6  -9   5       24.66       16.42      6.30 o 
  -5  -9   5      666.67      694.94     19.89 o 
  -4  -9   5     3691.10     3573.00     52.27 o 
  -3  -9   5      532.96      505.30     12.42 o 
  -2  -9   5      340.01      332.31     11.97 o 
  -1  -9   5       47.04       29.41      6.25 o 
   0  -9   5      597.07      551.49     36.68 o 
   1  -9   5      174.10      150.65      9.62 o 
   2  -9   5       40.21       38.53      4.24 o 
   3  -9   5       12.47       19.94      3.04 o 
   4  -9   5        5.46        7.43      2.85 o 
   5  -9   5        0.32        0.30      3.23 o 
   6  -9   5       22.47       22.72      5.15 o 
   7  -9   5       85.52       72.21      6.10 o 
   8  -9   5      419.21      377.85     15.03 o 
   9  -9   5      667.37      648.97     20.17 o 
  10  -9   5      345.52      340.87     17.12 o 
  11  -9   5      159.94      164.94     13.64 o 
  12  -9   5      294.09      329.75     25.78 o 
  13  -9   5        3.68        2.85      9.88 o 
 -12  -8   5      448.13      384.18     46.34 o 
 -11  -8   5        0.44      -18.69     18.69 o 
 -10  -8   5       53.90       28.95     20.34 o 
  -9  -8   5      141.93      121.73     26.34 o 
  -8  -8   5      337.00      344.45     32.93 o 
  -7  -8   5      886.12      917.84     38.64 o 
  -6  -8   5       52.00       52.55      8.82 o 
  -5  -8   5     1196.59     1231.80     29.50 o 
  -4  -8   5      325.50      345.89     13.02 o 
  -3  -8   5        6.86       18.23      4.44 o 
  -2  -8   5      209.48      209.32     11.62 o 
  -1  -8   5      262.98      270.20     10.78 o 
   0  -8   5     3394.75     3466.68     38.00 o 
   1  -8   5      220.00      222.57      6.76 o 
   2  -8   5     1578.75     1610.88     18.11 o 
   3  -8   5       60.02       59.30      3.58 o 
   4  -8   5       40.65       48.21      3.45 o 
   5  -8   5       42.48       42.03      3.30 o 
   6  -8   5      494.13      448.08     10.56 o 
   7  -8   5      666.85      629.81     13.91 o 
   8  -8   5      748.27      732.22     19.93 o 
   9  -8   5      800.79      762.30     21.51 o 
  10  -8   5      111.17      112.77     15.94 o 
  11  -8   5      346.74      313.16     16.78 o 
  12  -8   5       87.01       89.74     11.86 o 
  13  -8   5      201.22      204.29     18.66 o 
 -12  -7   5        3.63        4.33     20.26 o 
 -11  -7   5       14.63       14.03     19.17 o 
 -10  -7   5        1.30       -6.00     15.38 o 
  -9  -7   5      186.85      171.59     28.16 o 
  -8  -7   5        9.28        1.77      8.03 o 
  -7  -7   5      386.15      371.21     19.44 o 
  -6  -7   5       27.73       28.05      8.44 o 
  -5  -7   5        3.52        0.36      4.08 o 
  -4  -7   5      967.32      946.25     16.47 o 
  -3  -7   5      157.76      156.69      9.44 o 
  -2  -7   5      578.64      565.38     13.36 o 
  -1  -7   5     4825.65     4876.50     49.33 o 
   0  -7   5      705.70      709.16     11.97 o 
   1  -7   5     2598.39     2449.92     25.57 o 
   2  -7   5       25.52       20.28      3.98 o 
   3  -7   5       35.49       24.41      3.58 o 
   4  -7   5        3.38        2.93      2.87 o 
   5  -7   5      118.61      116.13      5.12 o 
   6  -7   5      779.27      778.80     10.23 o 
   7  -7   5       97.33      118.81      7.81 o 
   8  -7   5      493.34      509.73     17.10 o 
   9  -7   5       39.49       32.29      7.41 o 
  10  -7   5      394.16      399.51     17.36 o 
  11  -7   5       45.17       42.37      9.34 o 
  12  -7   5       18.82       20.21     11.30 o 
  13  -7   5       11.47       12.63      9.02 o 
 -13  -6   5      125.08      155.03     31.67 o 
 -12  -6   5      147.35      162.58     30.86 o 
 -11  -6   5       65.58       40.66     18.74 o 
 -10  -6   5       12.87       -4.42     15.54 o 
  -9  -6   5      267.21      234.21     29.59 o 
  -8  -6   5      645.67      672.02     18.28 o 
  -7  -6   5      185.74      191.89     11.63 o 
  -6  -6   5      388.74      425.47     12.75 o 
  -5  -6   5       96.94       90.40      7.66 o 
  -4  -6   5      577.96      557.62     10.59 o 
  -3  -6   5      140.64      132.99      5.51 o 
  -2  -6   5     6337.94     6541.12     65.55 o 
  -1  -6   5     4390.16     4711.58     50.96 o 
   0  -6   5     9916.42    10138.12     81.72 o 
   1  -6   5     2524.68     2709.51     32.69 o 
   2  -6   5     4779.46     4954.26     53.81 o 
   3  -6   5      225.42      201.55     10.24 o 
   4  -6   5      631.06      627.66     11.42 o 
   5  -6   5      155.18      161.42      4.68 o 
   6  -6   5      604.30      606.73      9.23 o 
   7  -6   5      848.38      863.74     16.68 o 
   8  -6   5     1243.23     1215.77     26.57 o 
   9  -6   5       48.77       38.10      7.77 o 
  10  -6   5       92.73       88.28     10.89 o 
  11  -6   5       53.04       55.30      9.63 o 
  12  -6   5      240.61      241.92     17.10 o 
  13  -6   5       60.44       65.35     14.94 o 
 -13  -5   5       30.29       26.44     20.52 o 
 -12  -5   5      154.77      147.53     27.86 o 
 -11  -5   5      577.24      603.54     42.71 o 
 -10  -5   5        0.01       21.11     13.83 o 
  -9  -5   5     2366.70     2368.56     54.19 o 
  -8  -5   5       45.38       40.34      5.93 o 
  -7  -5   5     2308.40     2272.34     32.29 o 
  -6  -5   5        1.01        2.38      2.52 o 
  -5  -5   5     1600.22     1606.89     20.39 o 
  -4  -5   5      601.47      637.33     15.71 o 
  -3  -5   5      399.03      407.19      9.59 o 
  -2  -5   5     1551.04     1656.72     21.35 o 
  -1  -5   5       52.30       62.23      3.40 o 
   0  -5   5     1085.29     1077.19     11.17 o 
   1  -5   5      541.47      585.39     10.12 o 
   2  -5   5        4.05       14.86      3.07 o 
   3  -5   5     2100.04     2131.33     24.07 o 
   4  -5   5      509.52      528.08     10.24 o 
   5  -5   5      843.41      848.95     10.49 o 
   6  -5   5       89.41       91.60      5.09 o 
   7  -5   5      475.08      452.73     12.14 o 
   8  -5   5      209.74      201.13     15.34 o 
   9  -5   5        9.48       -1.98      5.94 o 
  10  -5   5        1.98        1.98      6.20 o 
  11  -5   5       74.70       78.33     10.38 o 
  12  -5   5       54.28       63.59     14.15 o 
  13  -5   5       95.36       85.11     16.28 o 
 -14  -4   5       20.15       12.39     19.90 o 
 -13  -4   5        0.95       -4.27     16.83 o 
 -12  -4   5      665.79      557.02     42.20 o 
 -11  -4   5     1062.45      921.52     50.56 o 
 -10  -4   5     2081.75     1841.35     70.47 o 
  -9  -4   5      233.01      241.00     10.77 o 
  -8  -4   5     1916.65     1876.30     32.37 o 
  -7  -4   5      531.16      539.36     11.72 o 
  -6  -4   5     1310.56     1243.07     15.13 o 
  -5  -4   5      545.63      500.48     11.03 o 
  -4  -4   5        5.24       -0.86      2.34 o 
  -3  -4   5      845.84      745.26     13.48 o 
  -2  -4   5       38.70       44.29      3.65 o 
  -1  -4   5     1169.54     1085.40     14.06 o 
   0  -4   5      181.87      163.97      5.60 o 
   1  -4   5        6.97       10.92      2.40 o 
   2  -4   5      778.06      778.92     11.69 o 
   3  -4   5        2.64       -2.28      2.28 o 
   4  -4   5     2402.86     2200.02     21.10 o 
   5  -4   5      257.72      287.59      6.42 o 
   6  -4   5     4891.35     4838.54     54.67 o 
   7  -4   5       30.50       27.90      5.43 o 
   8  -4   5      672.50      624.78     16.90 o 
   9  -4   5        2.80       -0.44      5.85 o 
  10  -4   5        1.21        2.31      6.27 o 
  11  -4   5       91.62       94.92     11.35 o 
  12  -4   5      439.54      506.11     27.28 o 
  13  -4   5       48.63       47.16     23.54 o 
 -14  -3   5        8.48       -3.87     17.44 o 
 -13  -3   5        2.34       11.00     15.07 o 
 -12  -3   5        2.22       -7.02     10.95 o 
 -11  -3   5      823.69      755.70     43.47 o 
 -10  -3   5      285.18      277.22     18.81 o 
  -9  -3   5      509.08      478.98     17.96 o 
  -8  -3   5       80.52       99.57      5.63 o 
  -7  -3   5      869.28      918.54     12.67 o 
  -6  -3   5        4.04       -0.87      1.78 o 
  -5  -3   5     1417.86     1274.12     21.65 o 
  -4  -3   5        5.99        0.60      2.45 o 
  -3  -3   5     1117.52     1082.99     15.16 o 
  -2  -3   5     3846.60     4373.02     53.22 o 
  -1  -3   5     1604.68     1713.12     18.32 o 
   0  -3   5       73.66       67.64      3.46 o 
   1  -3   5       78.53       81.95      4.15 o 
   2  -3   5      103.49      102.33      4.71 o 
   3  -3   5     3488.63     3557.34     30.32 o 
   4  -3   5      754.13      743.87     10.64 o 
   5  -3   5     4089.58     4140.18     38.39 o 
   6  -3   5      157.77      128.97      8.25 o 
   7  -3   5      331.52      329.52     12.49 o 
   8  -3   5      338.49      319.28     13.11 o 
   9  -3   5       28.56       31.32      8.63 o 
  10  -3   5       37.17       49.74      8.68 o 
  11  -3   5       32.71       41.98     12.41 o 
  12  -3   5      177.35      174.05     19.69 o 
 -15  -2   5       84.86       52.60     22.18 o 
 -14  -2   5       54.25       50.19     20.76 o 
 -13  -2   5      100.67      105.00     22.03 o 
 -12  -2   5      215.25      180.21     25.62 o 
 -11  -2   5      559.41      506.19     25.43 o 
 -10  -2   5       34.71       42.64      6.74 o 
  -9  -2   5      157.26      141.41      6.85 o 
  -8  -2   5       45.44       58.32      4.02 o 
  -7  -2   5        1.82        1.69      2.14 o 
  -6  -2   5       53.85       32.40      2.71 o 
  -5  -2   5        5.89       14.29      2.94 o 
  -4  -2   5     4909.91     4659.56     46.91 o 
  -3  -2   5      376.41      428.96      7.97 o 
  -2  -2   5     8192.02     7637.68     67.11 o 
  -1  -2   5       44.91       34.92      2.78 o 
   0  -2   5        3.10       11.80      1.82 o 
   1  -2   5     1090.17     1129.18     11.56 o 
   2  -2   5       38.03       59.94      2.91 o 
   3  -2   5     1974.89     1852.77     17.95 o 
   4  -2   5      265.93      248.61      5.72 o 
   5  -2   5      982.46      947.50     18.29 o 
   6  -2   5      371.06      373.54     12.37 o 
   7  -2   5       12.70        5.68      4.55 o 
   8  -2   5       32.68       21.91      6.45 o 
   9  -2   5       36.80       40.90     10.77 o 
  10  -2   5      589.55      614.24     27.63 o 
  11  -2   5      278.01      284.01     23.01 o 
  12  -2   5      587.85      660.24     32.19 o 
 -15  -1   5       24.13       63.78     23.31 o 
 -14  -1   5      140.20      174.58     27.40 o 
 -13  -1   5       61.34       58.77     17.99 o 
 -12  -1   5      375.53      356.37     29.76 o 
 -11  -1   5     1175.24     1118.89     32.65 o 
 -10  -1   5      709.36      663.20     14.27 o 
  -9  -1   5       55.34       48.44      3.94 o 
  -8  -1   5       47.75       57.39      4.00 o 
  -7  -1   5      154.97      166.47      5.90 o 
  -6  -1   5      245.06      234.71      6.64 o 
  -5  -1   5     7932.54     7910.98     68.45 o 
  -4  -1   5        0.24        1.82      2.00 o 
  -3  -1   5    15960.26    16098.03    290.30 o 
  -2  -1   5     1284.64     1198.71     12.16 o 
  -1  -1   5      648.78      679.08      8.86 o 
   0  -1   5        2.33        0.73      1.51 o 
   1  -1   5        4.21        5.42      1.76 o 
   2  -1   5     1042.62      989.46     11.25 o 
   3  -1   5     1943.88     1902.71     18.64 o 
   4  -1   5      592.59      557.40      9.16 o 
   5  -1   5      447.02      439.67     12.55 o 
   6  -1   5      546.92      553.19     15.16 o 
   7  -1   5      251.81      253.28     11.75 o 
   8  -1   5       13.24       20.26      6.54 o 
   9  -1   5     1583.90     1603.35     51.87 o 
  10  -1   5      305.86      333.65     24.09 o 
  11  -1   5      627.07      707.22     67.25 o 
  12  -1   5        0.93       16.70     12.61 o 
 -15   0   5      177.78      171.12     27.41 o 
 -14   0   5      227.02      280.14     33.96 o 
 -13   0   5       86.90       70.96     19.05 o 
 -12   0   5     2106.71     2154.56    115.64 o 
 -11   0   5      539.75      524.46     37.71 o 
 -10   0   5      138.65      127.60      6.50 o 
  -9   0   5      118.68      110.64      5.37 o 
  -8   0   5     1110.60     1087.32     15.41 o 
  -7   0   5      496.37      481.34      9.38 o 
  -6   0   5     1645.91     1608.52     18.67 o 
  -5   0   5      735.00      631.38      9.33 o 
  -4   0   5     1327.13     1351.45     16.01 o 
  -3   0   5      138.39       81.47      7.32 o 
  -2   0   5      600.67      494.56      7.71 o 
  -1   0   5      291.71      317.87      6.94 o 
   0   0   5     3073.99     3083.95     45.57 o 
   1   0   5     4145.46     3880.34     35.28 o 
   2   0   5     3711.35     3638.16     33.93 o 
   3   0   5     1119.44     1000.81     13.06 o 
   4   0   5     2145.13     2139.53     30.99 o 
   5   0   5      314.53      336.66     11.75 o 
   6   0   5      176.73      185.01     10.67 o 
   7   0   5       70.20       58.48      8.20 o 
   8   0   5      465.41      485.17     23.82 o 
   9   0   5       10.65        4.81      9.40 o 
  10   0   5      239.04      259.43     22.16 o 
  11   0   5      138.55      135.24     29.05 o 
 -16   1   5       60.69       69.15     18.62 o 
 -15   1   5      483.01      568.83     42.02 o 
 -14   1   5      106.09      141.25     24.85 o 
 -13   1   5      391.48      451.55     48.74 o 
 -12   1   5      148.80      150.16     12.10 o 
 -11   1   5      124.62      139.95      9.33 o 
 -10   1   5      375.60      378.89     10.47 o 
  -9   1   5       30.17       26.90      4.50 o 
  -8   1   5     2227.47     2231.37     24.78 o 
  -7   1   5       91.64       98.54      4.48 o 
  -6   1   5     4936.91     5179.64     44.48 o 
  -5   1   5      165.20      158.25      4.78 o 
  -4   1   5      698.24      757.29     10.52 o 
  -3   1   5        1.89        5.02      1.92 o 
  -2   1   5      576.25      601.49      8.51 o 
  -1   1   5     2842.73     2862.52     30.18 o 
   0   1   5     1618.57     1598.96     19.41 o 
   1   1   5     2359.30     2405.37     25.23 o 
   2   1   5       79.45       76.32      4.11 o 
   3   1   5      711.63      642.12     11.06 o 
   4   1   5      475.70      453.22     18.81 o 
   5   1   5      150.27      168.42      9.66 o 
   6   1   5     1656.96     1637.29     32.27 o 
   7   1   5       27.61       27.54      9.52 o 
   8   1   5      341.45      319.94     22.34 o 
   9   1   5      126.50      149.33     17.63 o 
  10   1   5       18.64       11.38     13.54 o 
  11   1   5        3.58       -7.87     11.04 o 
 -16   2   5      136.55      133.07     24.79 o 
 -15   2   5       43.53       24.65     15.91 o 
 -14   2   5        5.78       -3.08     10.02 o 
 -13   2   5       10.15       20.80     25.22 o 
 -12   2   5       39.70       42.58     11.09 o 
 -11   2   5        4.36        3.77      4.86 o 
 -10   2   5      118.17      119.46      7.60 o 
  -9   2   5      966.47      919.32     14.14 o 
  -8   2   5      522.08      555.23      9.57 o 
  -7   2   5     7370.67     7347.66     66.60 o 
  -6   2   5      678.28      648.99     11.20 o 
  -5   2   5     2572.74     2463.28     23.67 o 
  -4   2   5      206.52      259.12      6.07 o 
  -3   2   5     1449.84     1398.48     15.89 o 
  -2   2   5      527.78      546.68      8.39 o 
  -1   2   5      249.82      254.94      7.22 o 
   0   2   5     1569.35     1422.79     20.88 o 
   1   2   5      276.35      279.46      6.61 o 
   2   2   5      371.11      294.17      7.91 o 
   3   2   5       59.68       65.61      4.61 o 
   4   2   5        2.47        9.97      4.68 o 
   5   2   5       29.87       34.79      6.64 o 
   6   2   5      300.30      296.85     33.31 o 
   7   2   5      837.78      801.92     30.32 o 
   8   2   5      129.17      143.48     16.68 o 
   9   2   5      270.95      322.32     24.27 o 
  10   2   5      222.47      233.41     22.91 o 
  11   2   5       18.39        5.91     13.11 o 
 -16   3   5      313.19      347.01     33.34 o 
 -15   3   5       24.30       12.43     11.42 o 
 -14   3   5       32.56       31.24     11.80 o 
 -13   3   5       21.66       19.62     11.35 o 
 -12   3   5       22.48       18.27      6.97 o 
 -11   3   5        5.02        3.71      5.02 o 
 -10   3   5      661.04      635.95     16.66 o 
  -9   3   5      853.45      903.70     13.65 o 
  -8   3   5     2426.26     2314.03     23.60 o 
  -7   3   5      760.48      802.84     13.03 o 
  -6   3   5     1782.43     1747.08     19.85 o 
  -5   3   5      498.65      502.98      8.34 o 
  -4   3   5      938.95      936.67     14.62 o 
  -3   3   5       25.48       30.46      3.00 o 
  -2   3   5     1018.15     1006.50     11.12 o 
  -1   3   5      941.13      971.05     12.01 o 
   0   3   5     2557.20     2572.86     26.49 o 
   1   3   5       45.87       53.15      5.39 o 
   2   3   5       28.76       34.79      3.97 o 
   3   3   5      243.51      265.85      9.39 o 
   4   3   5     1773.55     1745.95     40.78 o 
   5   3   5      865.50      882.68     30.85 o 
   6   3   5      658.70      652.24     26.80 o 
   7   3   5      682.24      676.65     28.77 o 
   8   3   5      819.15      916.03     46.57 o 
   9   3   5      216.84      204.20     32.64 o 
  10   3   5       85.38       88.40     16.65 o 
 -16   4   5        0.19       18.37      9.95 o 
 -15   4   5      157.99      137.49     20.17 o 
 -14   4   5       95.76      100.94     20.31 o 
 -13   4   5      401.93      435.76     38.41 o 
 -12   4   5      152.48      144.14     12.44 o 
 -11   4   5      258.58      237.94     13.27 o 
 -10   4   5        4.08       -0.80      5.06 o 
  -9   4   5        2.43       -3.97      4.26 o 
  -8   4   5     2448.23     2502.34     28.99 o 
  -7   4   5       84.39       83.28      4.57 o 
  -6   4   5     2235.89     2295.21     23.12 o 
  -5   4   5     1540.49     1478.10     16.79 o 
  -4   4   5      312.42      319.82      7.89 o 
  -3   4   5      105.76       55.57      3.56 o 
  -2   4   5      113.73      138.27      5.25 o 
  -1   4   5      567.01      453.23      8.44 o 
   0   4   5       21.91       25.40      3.32 o 
   1   4   5      483.96      417.65      9.75 o 
   2   4   5      102.76       82.91      5.56 o 
   3   4   5        0.09        9.13      4.84 o 
   4   4   5        2.47       -1.01      7.76 o 
   5   4   5      527.68      558.87     24.91 o 
   6   4   5     1005.04      971.00     53.16 o 
   7   4   5      460.34      423.71     25.45 o 
   8   4   5      108.41       89.93     15.21 o 
   9   4   5        2.77       -6.32     10.54 o 
 -16   5   5      344.68      343.50     27.18 o 
 -15   5   5        9.19       -0.08     10.33 o 
 -14   5   5      436.63      480.85     25.85 o 
 -13   5   5       80.83       63.48     12.99 o 
 -12   5   5       19.78       17.61      6.51 o 
 -11   5   5      657.34      645.63     18.22 o 
 -10   5   5       49.73       59.65      7.60 o 
  -9   5   5      187.31      166.23     10.12 o 
  -8   5   5      432.81      449.79     16.28 o 
  -7   5   5       81.66       99.82      5.06 o 
  -6   5   5      428.39      427.53      9.62 o 
  -5   5   5      700.76      789.34     14.07 o 
  -4   5   5      707.23      613.28      9.98 o 
  -3   5   5       43.70       54.53      4.96 o 
  -2   5   5     4495.90     4406.45     42.59 o 
  -1   5   5        4.93       16.87      3.33 o 
   0   5   5     2432.55     2264.47     31.48 o 
   1   5   5      166.48      165.55      7.59 o 
   2   5   5      743.15      754.67     17.73 o 
   3   5   5     1194.67     1165.54     33.02 o 
   4   5   5        3.94        0.64      8.11 o 
   5   5   5      829.36      826.82     34.97 o 
   6   5   5       74.22       67.71     13.64 o 
   7   5   5        8.52        8.94     10.08 o 
   8   5   5       63.42       36.73     17.81 o 
   9   5   5       34.41       37.43     19.30 o 
 -16   6   5       18.88       12.87     21.43 o 
 -15   6   5      190.66      176.53     35.20 o 
 -14   6   5      141.36      128.95     16.88 o 
 -13   6   5      161.68      166.58     13.77 o 
 -12   6   5        1.38        6.65      6.17 o 
 -11   6   5      368.41      373.30     17.21 o 
 -10   6   5      227.86      238.22     12.34 o 
  -9   6   5      855.70      837.78     20.11 o 
  -8   6   5        8.65        9.38      5.34 o 
  -7   6   5      306.36      294.27      8.24 o 
  -6   6   5       62.57       68.49      5.25 o 
  -5   6   5      934.04      882.28     14.21 o 
  -4   6   5      338.89      342.97      8.20 o 
  -3   6   5     2265.78     2242.65     25.89 o 
  -2   6   5       11.02        2.27      3.18 o 
  -1   6   5     2413.85     2375.12     27.02 o 
   0   6   5      292.10      281.61      9.52 o 
   1   6   5      426.70      424.99     13.06 o 
   2   6   5       13.66       21.17      5.59 o 
   3   6   5      558.56      530.42     28.52 o 
   4   6   5      240.85      217.61     18.55 o 
   5   6   5      110.53      136.56     16.27 o 
   6   6   5       26.75       51.25     17.38 o 
   7   6   5      175.54      214.34     30.64 o 
   8   6   5       32.07       10.96     16.16 o 
 -16   7   5      175.90      179.95     20.83 o 
 -15   7   5        4.58       14.35     22.97 o 
 -14   7   5      113.47       98.91     15.49 o 
 -13   7   5      193.07      209.13     48.86 o 
 -12   7   5      383.50      376.25     15.91 o 
 -11   7   5       95.32      108.13     11.65 o 
 -10   7   5     1571.36     1484.76     29.06 o 
  -9   7   5       45.56       47.90      7.97 o 
  -8   7   5       92.59       90.88      9.51 o 
  -7   7   5      399.22      389.66     13.88 o 
  -6   7   5      335.46      314.06     10.72 o 
  -5   7   5      263.85      270.01      8.86 o 
  -4   7   5      259.38      247.01      9.43 o 
  -3   7   5       88.24       73.45      5.84 o 
  -2   7   5      520.40      516.56     11.61 o 
  -1   7   5       67.93       85.65      6.46 o 
   0   7   5      555.84      527.12     14.80 o 
   1   7   5       65.90       63.05      7.64 o 
   2   7   5      888.60      974.74     32.30 o 
   3   7   5      159.22      186.38     24.41 o 
   4   7   5      718.69      750.49     43.69 o 
   5   7   5      102.78      146.62     24.76 o 
   6   7   5      283.85      293.20     34.83 o 
   7   7   5       66.98       77.28     21.87 o 
 -15   8   5        0.98        7.88     13.74 o 
 -14   8   5       60.39       91.51     15.67 o 
 -13   8   5      244.93      272.83     15.55 o 
 -12   8   5        2.73       -1.26      6.76 o 
 -11   8   5     1787.15     1718.31     45.52 o 
 -10   8   5     1030.19      965.30     23.65 o 
  -9   8   5       49.63       58.76      9.23 o 
  -8   8   5      181.39      205.46     12.53 o 
  -7   8   5       64.07       48.94      7.64 o 
  -6   8   5      865.95      875.60     27.74 o 
  -5   8   5       28.03       34.27      5.24 o 
  -4   8   5     1651.19     1732.02     26.71 o 
  -3   8   5     1462.55     1371.45     35.21 o 
  -2   8   5       19.82       45.35      8.80 o 
  -1   8   5      117.06       99.80     11.02 o 
   0   8   5        4.52       -0.61      6.03 o 
   1   8   5      709.37      711.38     23.41 o 
   2   8   5        6.87       11.06      8.34 o 
   3   8   5      895.40      959.76     47.94 o 
   4   8   5       15.24       15.35     14.02 o 
   5   8   5      556.66      649.40     43.31 o 
   6   8   5       48.29       85.79     22.06 o 
 -16   9   5        3.64       16.38     20.55 o 
 -15   9   5       94.73       94.26     16.88 o 
 -14   9   5       65.09       50.19     11.22 o 
 -13   9   5      250.18      240.78     15.24 o 
 -12   9   5        8.50       16.26      7.80 o 
 -11   9   5        2.36        2.28     10.56 o 
 -10   9   5       65.58       46.64     18.01 o 
  -9   9   5      411.76      380.94     21.24 o 
  -8   9   5      250.78      272.10     27.89 o 
  -7   9   5      986.92     1007.18     33.42 o 
  -6   9   5      800.65      806.66     18.66 o 
  -5   9   5      197.36      216.06     14.74 o 
  -4   9   5      380.29      345.78     13.01 o 
  -3   9   5        4.88        9.29      5.90 o 
  -2   9   5       15.36       27.01      9.49 o 
  -1   9   5      269.60      254.15     16.95 o 
   0   9   5       44.58       48.63      9.52 o 
   1   9   5        0.76       -3.42      6.91 o 
   2   9   5      416.91      466.82     35.10 o 
   3   9   5       40.19       20.72     14.18 o 
   4   9   5      191.86      195.12     29.19 o 
   5   9   5      114.01      148.33     27.09 o 
 -15  10   5        5.86       -8.15     11.83 o 
 -14  10   5      336.71      329.29     20.13 o 
 -13  10   5       25.13       56.42     22.48 o 
 -12  10   5        9.62       21.40      8.55 o 
 -11  10   5       46.15       22.45     11.58 o 
 -10  10   5        1.50       -3.21      7.27 o 
  -9  10   5       23.98       18.64     10.93 o 
  -8  10   5      402.93      394.95     16.36 o 
  -7  10   5      445.61      428.85     16.40 o 
  -6  10   5      646.62      579.50     17.92 o 
  -5  10   5      104.90      104.63     10.59 o 
  -4  10   5       92.77      122.34     17.10 o 
  -3  10   5      115.78      104.76     12.67 o 
  -2  10   5      455.30      509.23     21.84 o 
  -1  10   5       10.94        9.99      8.84 o 
   0  10   5      112.09       91.23     12.05 o 
   1  10   5       55.18       34.25     12.04 o 
   2  10   5      107.71       73.92     19.97 o 
   3  10   5       44.52       20.44     14.83 o 
   4  10   5       13.29       13.22     17.48 o 
 -15  11   5      105.48       95.84     26.34 o 
 -14  11   5       37.12       32.20     14.99 o 
 -13  11   5      104.35       91.98     11.88 o 
 -12  11   5        0.31        3.99      8.16 o 
 -11  11   5      318.89      308.03     21.21 o 
 -10  11   5       40.83       34.79      9.08 o 
  -9  11   5       70.17       50.35      9.35 o 
  -8  11   5      550.60      537.91     19.15 o 
  -7  11   5      287.17      305.41     15.29 o 
  -6  11   5       27.75       26.13      6.86 o 
  -5  11   5      260.90      257.31     24.23 o 
  -4  11   5       42.04       34.92     14.63 o 
  -3  11   5      228.20      215.70     17.74 o 
  -2  11   5       96.76       71.28     11.89 o 
  -1  11   5      709.69      706.18     31.04 o 
   0  11   5        0.42        4.71      8.55 o 
   1  11   5      270.73      289.06     33.42 o 
   2  11   5      257.39      299.22     35.60 o 
   3  11   5       14.23       55.18     18.07 o 
 -14  12   5      444.16      502.40     21.59 o 
 -13  12   5        1.05       -0.93      8.90 o 
 -12  12   5      273.47      245.14     17.65 o 
 -11  12   5       15.13       14.43     12.51 o 
 -10  12   5      178.96      184.43     14.80 o 
  -9  12   5      165.43      155.55     13.72 o 
  -8  12   5       26.39       12.15      6.51 o 
  -7  12   5      185.93      184.33     12.46 o 
  -6  12   5       22.34       37.88     14.92 o 
  -5  12   5       16.78       38.18     13.80 o 
  -4  12   5      222.40      227.66     24.01 o 
  -3  12   5        2.36       -4.07     14.35 o 
  -2  12   5      151.60      134.55     15.66 o 
  -1  12   5      364.46      396.58     23.28 o 
   0  12   5      520.05      543.77     31.78 o 
   1  12   5      165.17      181.01     28.64 o 
 -13  13   5      227.75      213.15     16.93 o 
 -12  13   5       73.61       93.71     15.28 o 
 -11  13   5      177.01      173.81     17.23 o 
 -10  13   5       11.89       18.21      9.40 o 
  -9  13   5      525.50      565.31     29.84 o 
  -8  13   5        2.91       30.50     13.23 o 
  -7  13   5      304.65      195.32     57.67 o 
  -6  13   5       70.79       73.94     17.22 o 
  -5  13   5       31.32       19.59     14.08 o 
  -4  13   5       44.47       35.22     11.92 o 
  -3  13   5       24.20       13.31     10.78 o 
  -2  13   5       35.03       45.78     12.53 o 
  -1  13   5      287.00      312.95     22.73 o 
   0  13   5       55.97       53.14     16.46 o 
 -11  14   5        4.70       -1.02     10.79 o 
 -10  14   5      430.44      451.81     31.62 o 
  -9  14   5       39.82       42.75     21.47 o 
  -8  14   5      306.73      397.80     46.06 o 
  -7  14   5        0.68       -4.46     11.95 o 
  -6  14   5      238.84      280.81     32.30 o 
  -5  14   5       91.75       81.28     23.57 o 
  -4  14   5       46.69       37.77     13.22 o 
  -3  14   5       62.64       37.06     14.70 o 
   1 -17   6      273.47      239.13     20.93 o 
   2 -17   6        5.87       21.10     10.90 o 
   3 -17   6      400.60      474.80     34.74 o 
   4 -17   6       36.09       38.04     17.27 o 
   5 -17   6      196.63      178.34     29.94 o 
  -2 -16   6       47.10       41.81     12.96 o 
  -1 -16   6       11.84       16.02      9.63 o 
   0 -16   6        5.48       19.35      9.38 o 
   1 -16   6      100.81      103.15     12.54 o 
   2 -16   6        8.76       12.76      7.43 o 
   3 -16   6        5.22       10.82      6.82 o 
   4 -16   6       51.84       53.36     10.35 o 
   5 -16   6       16.44        2.68     10.73 o 
   6 -16   6        5.41       12.05      9.11 o 
   7 -16   6       84.06       81.81     12.95 o 
   8 -16   6      109.70      128.54     20.31 o 
  -4 -15   6        7.84       15.14     11.12 o 
  -3 -15   6       15.22       16.58      9.43 o 
  -2 -15   6       82.12       72.42     16.47 o 
  -1 -15   6        0.90        2.18      8.13 o 
   0 -15   6       94.10       83.89     11.03 o 
   1 -15   6        1.84        8.23      6.43 o 
   2 -15   6       87.09       72.15      9.94 o 
   3 -15   6        6.18       -1.48      7.00 o 
   4 -15   6       85.94       93.00     10.96 o 
   5 -15   6       64.40       62.79     10.70 o 
   6 -15   6      166.19      187.59     15.84 o 
   7 -15   6      573.07      586.08     30.43 o 
   8 -15   6       51.13       68.76     10.89 o 
   9 -15   6      353.02      330.66     27.22 o 
  -6 -14   6      162.65      198.83     35.94 o 
  -5 -14   6       42.09       40.50     10.69 o 
  -4 -14   6       14.40       11.41      8.92 o 
  -3 -14   6      119.17      124.45     13.38 o 
  -2 -14   6        1.31       -6.95      7.25 o 
  -1 -14   6      387.31      418.89     18.26 o 
   0 -14   6      301.66      285.56     17.39 o 
   1 -14   6      660.90      639.65     53.86 o 
   2 -14   6       42.74       45.46      9.80 o 
   3 -14   6        1.74       11.07      6.71 o 
   4 -14   6      216.41      211.66     21.75 o 
   5 -14   6       92.72      100.80     10.97 o 
   6 -14   6       87.03       68.23      9.82 o 
   7 -14   6       19.21       27.35      8.38 o 
   8 -14   6      246.73      280.17     18.44 o 
   9 -14   6       57.64       69.07     16.14 o 
  10 -14   6       86.29       55.27     16.49 o 
  -7 -13   6        9.46      -16.27     21.64 o 
  -6 -13   6        8.68        6.46      8.84 o 
  -5 -13   6      106.01       74.34     11.42 o 
  -4 -13   6      190.79      192.37     15.29 o 
  -3 -13   6        7.04        6.93      7.35 o 
  -2 -13   6      478.76      507.40     19.13 o 
  -1 -13   6      276.06      285.81     17.48 o 
   0 -13   6      530.44      508.35     18.70 o 
   1 -13   6      305.01      303.32     19.33 o 
   2 -13   6       79.47       86.16      8.89 o 
   3 -13   6       34.01       35.96     11.78 o 
   4 -13   6       79.96       77.05      9.38 o 
   5 -13   6      105.56      122.97     11.00 o 
   6 -13   6       21.65       21.86      7.21 o 
   7 -13   6      140.28      141.97     11.32 o 
   8 -13   6      105.34      107.72      9.75 o 
   9 -13   6        1.14        7.99      8.70 o 
  10 -13   6        2.41        4.10     14.92 o 
  -8 -12   6        2.17       -4.56     20.65 o 
  -7 -12   6      229.34      207.15     23.75 o 
  -6 -12   6       40.22       54.99     10.24 o 
  -5 -12   6        2.91        3.47      7.27 o 
  -4 -12   6      152.83      169.14     13.70 o 
  -3 -12   6      749.17      701.19     24.51 o 
  -2 -12   6     1783.71     1804.22     35.72 o 
  -1 -12   6       78.50       88.98     13.99 o 
   0 -12   6      435.01      435.81     21.88 o 
   1 -12   6       22.84       22.97      5.36 o 
   2 -12   6      193.30      181.73     18.80 o 
   3 -12   6      475.91      469.05     16.02 o 
   4 -12   6        9.01        2.39      6.28 o 
   5 -12   6     1313.26     1280.98     37.07 o 
   6 -12   6       51.85       51.25      7.99 o 
   7 -12   6      113.38      127.95     10.28 o 
   8 -12   6      323.44      351.16     15.11 o 
   9 -12   6        9.55       -0.64     17.37 o 
  10 -12   6       10.54       18.99      9.27 o 
  11 -12   6      160.84      144.83     15.51 o 
  -9 -11   6        0.11        1.40     22.27 o 
  -8 -11   6      340.70      310.52     40.01 o 
  -7 -11   6      312.67      326.35     17.52 o 
  -6 -11   6       13.06        8.45      6.71 o 
  -5 -11   6      172.97      176.93     18.01 o 
  -4 -11   6      360.51      341.98     15.45 o 
  -3 -11   6      123.87      129.23     11.11 o 
  -2 -11   6      199.64      196.09     12.82 o 
  -1 -11   6        5.91        4.55      4.10 o 
   0 -11   6      331.35      330.61     16.43 o 
   1 -11   6      104.29      128.32     10.80 o 
   2 -11   6      784.92      778.80     19.19 o 
   3 -11   6      431.02      441.43     13.28 o 
   4 -11   6     2963.03     2999.11     44.75 o 
   5 -11   6      150.43      143.16      9.92 o 
   6 -11   6      171.17      180.41     14.59 o 
   7 -11   6        4.31        7.90      8.70 o 
   8 -11   6       28.73       27.67     10.64 o 
   9 -11   6        4.77       11.13     10.84 o 
  10 -11   6        3.95       13.64      8.86 o 
  11 -11   6       36.12       17.84     10.37 o 
  12 -11   6       21.78       19.20     10.73 o 
 -10 -10   6       95.80       66.68     25.70 o 
  -9 -10   6      228.88      173.52     31.86 o 
  -8 -10   6       58.63       48.10     21.56 o 
  -7 -10   6       19.87       20.55      7.30 o 
  -6 -10   6        2.14       -1.08      5.98 o 
  -5 -10   6     1645.97     1645.83     33.21 o 
  -4 -10   6      136.63      125.47     10.88 o 
  -3 -10   6     1261.19     1233.67     26.86 o 
  -2 -10   6      551.11      517.26     16.93 o 
  -1 -10   6      247.71      237.10     15.47 o 
   0 -10   6       13.13       18.98      6.13 o 
   1 -10   6      691.39      694.79     20.55 o 
   2 -10   6       12.72        6.02      6.89 o 
   3 -10   6     1200.67     1195.04     21.06 o 
   4 -10   6      101.36      102.39      7.24 o 
   5 -10   6      383.63      355.79     14.61 o 
   6 -10   6       22.71       12.92      5.47 o 
   7 -10   6      349.02      335.21     11.20 o 
   8 -10   6        5.87        9.28      9.34 o 
   9 -10   6       17.63       11.66      6.82 o 
  10 -10   6      129.72      155.62     20.19 o 
  11 -10   6       65.28       62.38     10.48 o 
  12 -10   6       34.15       31.46     10.35 o 
 -11  -9   6      191.65      207.08     35.51 o 
 -10  -9   6       22.25       28.66     21.75 o 
  -9  -9   6       14.89        5.60     17.73 o 
  -8  -9   6      147.51      125.15     11.71 o 
  -7  -9   6      376.39      346.58     17.72 o 
  -6  -9   6      449.44      432.79     18.97 o 
  -5  -9   6        3.08        1.38      6.51 o 
  -4  -9   6     1129.99     1093.05     59.66 o 
  -3  -9   6      307.07      300.72     14.57 o 
  -2  -9   6      563.47      547.21     16.38 o 
  -1  -9   6      133.03      150.46      9.77 o 
   0  -9   6       72.66       91.19      7.59 o 
   1  -9   6     1462.19     1486.18     26.14 o 
   2  -9   6      463.76      450.03      8.93 o 
   3  -9   6      195.93      198.04      6.17 o 
   4  -9   6      185.70      184.81      9.58 o 
   5  -9   6       62.18       71.38      6.89 o 
   6  -9   6      101.96      101.66      6.40 o 
   7  -9   6        1.75        3.10      3.96 o 
   8  -9   6      604.52      575.06     17.94 o 
   9  -9   6      143.48      117.00     10.82 o 
  10  -9   6      946.99      977.62     42.92 o 
  11  -9   6      133.54      138.28     13.03 o 
  12  -9   6      136.03      151.99     16.50 o 
 -12  -8   6      529.06      524.34     46.49 o 
 -11  -8   6      226.19      206.83     33.03 o 
 -10  -8   6        3.77      -13.47     14.18 o 
  -9  -8   6       91.59       52.45     19.02 o 
  -8  -8   6      296.70      270.04     17.06 o 
  -7  -8   6      908.28      897.25     22.63 o 
  -6  -8   6      229.56      253.66     13.79 o 
  -5  -8   6      984.16     1011.21     26.07 o 
  -4  -8   6      114.37      131.18     11.43 o 
  -3  -8   6      352.79      360.60     13.15 o 
  -2  -8   6        5.04        9.76      4.61 o 
  -1  -8   6      920.69      936.71     19.59 o 
   0  -8   6     2853.95     2994.42     30.00 o 
   1  -8   6      999.15     1007.89     17.68 o 
   2  -8   6     1806.39     1809.17     23.58 o 
   3  -8   6      154.10      148.61      8.52 o 
   4  -8   6      202.25      184.87      8.44 o 
   5  -8   6      256.62      271.92      9.44 o 
   6  -8   6        5.14        3.54      3.51 o 
   7  -8   6     1425.28     1387.18     27.60 o 
   8  -8   6        0.94        2.71      5.83 o 
   9  -8   6      915.94      996.57     29.17 o 
  10  -8   6        2.94        9.83      7.77 o 
  11  -8   6      175.12      177.39     13.92 o 
  12  -8   6        5.95       11.83     11.83 o 
 -12  -7   6      189.21      241.44     36.70 o 
 -11  -7   6       45.06       26.75     19.42 o 
 -10  -7   6       76.86       90.01     21.56 o 
  -9  -7   6       46.19       54.31     11.86 o 
  -8  -7   6      138.60      104.21      9.47 o 
  -7  -7   6      280.58      282.92     15.87 o 
  -6  -7   6      360.03      356.49     18.87 o 
  -5  -7   6      543.26      568.02     19.08 o 
  -4  -7   6      258.75      274.54     10.58 o 
  -3  -7   6       97.93      128.77      7.87 o 
  -2  -7   6     1396.43     1446.16     22.79 o 
  -1  -7   6      489.51      472.60     10.74 o 
   0  -7   6     1542.73     1515.97     17.31 o 
   1  -7   6     2186.64     2149.35     28.87 o 
   2  -7   6      493.28      433.65     13.94 o 
   3  -7   6        6.93        2.36      3.50 o 
   4  -7   6      328.68      346.14     12.80 o 
   5  -7   6       59.81       52.48      4.83 o 
   6  -7   6       96.08       93.02      5.34 o 
   7  -7   6        1.88       -4.66      4.66 o 
   8  -7   6      353.61      344.79     15.34 o 
   9  -7   6       23.50       26.36      7.68 o 
  10  -7   6      264.93      261.86     14.90 o 
  11  -7   6       11.57       29.93      8.63 o 
  12  -7   6        1.53       -2.72     10.09 o 
 -13  -6   6      228.61      180.21     32.39 o 
 -12  -6   6      199.70      187.30     31.96 o 
 -11  -6   6        2.31       20.84     14.16 o 
 -10  -6   6      241.18      243.88     30.35 o 
  -9  -6   6      567.20      550.10     19.84 o 
  -8  -6   6     1979.99     1950.09     33.57 o 
  -7  -6   6      108.35      137.46      9.94 o 
  -6  -6   6      301.84      263.35     10.61 o 
  -5  -6   6      114.94      101.96      8.72 o 
  -4  -6   6        0.70        4.84      3.43 o 
  -3  -6   6       24.63       24.09      3.79 o 
  -2  -6   6      142.58      121.51      5.49 o 
  -1  -6   6     1308.94     1348.89     15.84 o 
   0  -6   6      714.64      724.13      9.96 o 
   1  -6   6     7536.41     7511.28     69.29 o 
   2  -6   6     1664.02     1672.60     22.46 o 
   3  -6   6       60.87       67.46      7.78 o 
   4  -6   6      226.38      208.13      8.21 o 
   5  -6   6       31.17       30.28      3.70 o 
   6  -6   6      497.38      484.82     17.83 o 
   7  -6   6      119.60      120.94      8.52 o 
   8  -6   6      618.02      593.83     18.64 o 
   9  -6   6      168.74      145.65     11.74 o 
  10  -6   6       36.40       33.62      7.99 o 
  11  -6   6        2.28       -0.64      9.50 o 
  12  -6   6      177.19      148.74     17.42 o 
 -14  -5   6      132.56       89.89     26.64 o 
 -13  -5   6       11.11       -4.06     16.66 o 
 -12  -5   6      130.29      112.33     24.87 o 
 -11  -5   6       78.34       76.17     19.51 o 
 -10  -5   6        9.36       -2.60     12.33 o 
  -9  -5   6     1211.49     1143.24     24.09 o 
  -8  -5   6     1547.28     1577.37     29.09 o 
  -7  -5   6     1807.11     1723.62     28.51 o 
  -6  -5   6      606.89      592.49     14.33 o 
  -5  -5   6      833.42      821.42     16.36 o 
  -4  -5   6      112.80      131.15      7.35 o 
  -3  -5   6        3.74       -0.09      2.29 o 
  -2  -5   6      323.06      265.96      9.60 o 
  -1  -5   6      231.59      224.68      5.88 o 
   0  -5   6     4474.65     4396.60     43.02 o 
   1  -5   6      235.30      253.27      7.07 o 
   2  -5   6       30.16       17.02      3.23 o 
   3  -5   6      129.34      115.45      5.76 o 
   4  -5   6       52.07       55.55      9.39 o 
   5  -5   6     1262.71     1224.98     13.83 o 
   6  -5   6      407.50      392.51     11.19 o 
   7  -5   6      447.33      467.47     14.23 o 
   8  -5   6     1147.30     1062.35     42.80 o 
   9  -5   6      324.43      348.19     15.79 o 
  10  -5   6       66.63       60.45      9.43 o 
  11  -5   6        6.92       17.07     10.89 o 
  12  -5   6       90.95       78.41     21.72 o 
 -14  -4   6      106.72      188.15     32.34 o 
 -13  -4   6       26.23       17.78     17.36 o 
 -12  -4   6      424.53      396.59     34.21 o 
 -11  -4   6       31.74       19.75     14.29 o 
 -10  -4   6     1530.72     1497.72     98.20 o 
  -9  -4   6     1033.43      993.16     22.00 o 
  -8  -4   6      879.39      817.41     17.42 o 
  -7  -4   6      655.50      603.12     14.40 o 
  -6  -4   6     1122.50     1113.57     19.32 o 
  -5  -4   6      238.51      257.09      8.34 o 
  -4  -4   6     1028.76     1044.13     16.29 o 
  -3  -4   6     1177.25     1194.89     17.25 o 
  -2  -4   6      118.86      131.51      6.73 o 
  -1  -4   6      368.78      385.36      8.20 o 
   0  -4   6     2225.70     2223.02     23.09 o 
   1  -4   6        5.60        6.05      3.24 o 
   2  -4   6        6.45        7.82      2.56 o 
   3  -4   6       33.18       36.13      3.60 o 
   4  -4   6      687.05      631.70      8.79 o 
   5  -4   6     1584.51     1534.46     24.63 o 
   6  -4   6     2621.63     2493.07     36.26 o 
   7  -4   6      373.92      358.46     12.73 o 
   8  -4   6      956.43      918.19     21.86 o 
   9  -4   6      276.20      316.33     24.59 o 
  10  -4   6       94.85       71.02     12.99 o 
  11  -4   6      258.65      346.10     56.03 o 
  12  -4   6       38.31       60.15     14.68 o 
 -15  -3   6      186.45      199.97     33.88 o 
 -14  -3   6        1.53       29.37     17.18 o 
 -13  -3   6      128.00      117.66     23.97 o 
 -12  -3   6      221.15      214.33     29.19 o 
 -11  -3   6       63.07       46.13     17.10 o 
 -10  -3   6      131.45      120.75     12.85 o 
  -9  -3   6       29.86       33.64      5.52 o 
  -8  -3   6      207.57      207.59      9.40 o 
  -7  -3   6      658.65      626.33     12.66 o 
  -6  -3   6      703.97      741.87     13.93 o 
  -5  -3   6     1132.14     1053.78     16.37 o 
  -4  -3   6       95.64      133.74      6.10 o 
  -3  -3   6    13060.69    13211.47    114.00 o 
  -2  -3   6      225.64      228.04      5.83 o 
  -1  -3   6     2841.52     2838.52     23.01 o 
   0  -3   6        3.76        6.98      1.56 o 
   1  -3   6       79.71       83.32      3.58 o 
   2  -3   6      725.44      749.92      8.58 o 
   3  -3   6      274.35      226.76      5.44 o 
   4  -3   6     2377.52     2370.45     22.83 o 
   5  -3   6     1073.11     1050.20     21.65 o 
   6  -3   6      110.09      115.35      8.17 o 
   7  -3   6        2.72       14.07      5.18 o 
   8  -3   6      483.04      472.98     17.13 o 
   9  -3   6      614.86      571.89     24.93 o 
  10  -3   6       17.67        9.61      9.66 o 
  11  -3   6      528.57      579.41     28.77 o 
  12  -3   6       11.88       21.85     12.77 o 
 -15  -2   6       98.91      133.63     25.72 o 
 -14  -2   6       18.68        0.17     14.78 o 
 -13  -2   6      213.51      185.21     27.04 o 
 -12  -2   6      207.99      178.06     25.63 o 
 -11  -2   6      369.01      372.24     44.54 o 
 -10  -2   6      142.23      143.86      9.78 o 
  -9  -2   6       65.62       78.05      6.68 o 
  -8  -2   6       52.73       62.38      4.08 o 
  -7  -2   6       30.49       24.40      3.41 o 
  -6  -2   6      752.64      784.84     14.36 o 
  -5  -2   6     1846.73     2022.88     24.33 o 
  -4  -2   6    12679.14    13166.77    113.88 o 
  -3  -2   6     1495.27     1496.54     21.06 o 
  -2  -2   6     6744.76     6466.54     50.85 o 
  -1  -2   6        0.88        4.47      1.47 o 
   0  -2   6     1010.70      954.23     11.58 o 
   1  -2   6       42.36       50.29      2.84 o 
   2  -2   6        0.71        0.74      1.74 o 
   3  -2   6      514.06      497.72      8.41 o 
   4  -2   6        3.40        6.24      2.61 o 
   5  -2   6      360.11      347.22     11.40 o 
   6  -2   6      228.35      214.96     10.58 o 
   7  -2   6      108.45      103.95      9.35 o 
   8  -2   6      513.01      509.64     23.28 o 
   9  -2   6      175.15      150.44     16.26 o 
  10  -2   6      700.13      735.12     53.48 o 
  11  -2   6       27.83       15.74     15.15 o 
  12  -2   6      494.46      550.81     42.44 o 
 -15  -1   6       46.44       58.11     19.38 o 
 -14  -1   6      195.11      219.44     30.77 o 
 -12  -1   6      105.39      125.78     22.19 o 
 -11  -1   6      509.13      509.82     18.80 o 
 -10  -1   6        2.05       -2.12      4.18 o 
  -9  -1   6      349.41      379.43      9.87 o 
  -8  -1   6      436.32      417.36      9.69 o 
  -7  -1   6      277.63      313.61      8.96 o 
  -6  -1   6       44.87       58.86      3.93 o 
  -5  -1   6     2011.36     1875.63     21.71 o 
  -4  -1   6     6795.56     6853.40     62.05 o 
  -3  -1   6     3412.74     3298.09     29.76 o 
  -2  -1   6     1764.18     1720.35     17.34 o 
  -1  -1   6     1161.32     1101.45     12.83 o 
   0  -1   6      288.95      299.37      5.45 o 
   1  -1   6     1938.80     1884.20     18.22 o 
   2  -1   6       26.04       15.50      2.33 o 
   3  -1   6      606.06      625.87     10.62 o 
   4  -1   6       93.88      100.55      6.87 o 
   5  -1   6      316.83      326.35     11.56 o 
   6  -1   6       11.93       10.33      5.42 o 
   7  -1   6      378.83      331.97     30.91 o 
   8  -1   6       71.09       75.69     12.49 o 
   9  -1   6      879.75      878.99     72.56 o 
  10  -1   6       15.03        1.58     10.39 o 
  11  -1   6      267.21      270.07     23.49 o 
 -15   0   6      179.20      161.31     28.16 o 
 -14   0   6       79.81       43.69     14.70 o 
 -13   0   6       34.95       36.88     17.48 o 
 -12   0   6      994.85      993.80     50.55 o 
 -11   0   6      471.16      479.06     14.74 o 
 -10   0   6      256.79      283.12      9.71 o 
  -9   0   6       38.40       45.03      4.44 o 
  -8   0   6       28.39       35.19      3.84 o 
  -7   0   6      266.81      302.78      7.38 o 
  -6   0   6        0.40       -0.39      2.02 o 
  -5   0   6      461.86      569.52      9.20 o 
  -4   0   6      850.67      790.88     14.92 o 
  -3   0   6       19.36       16.28      2.22 o 
  -2   0   6     3697.51     3689.57     32.38 o 
  -1   0   6     1023.99     1007.02     14.21 o 
   0   0   6     2133.11     2014.18     23.38 o 
   1   0   6     2330.87     2374.81     27.02 o 
   2   0   6     1671.69     1613.68     19.31 o 
   3   0   6       83.59       87.18      4.80 o 
   4   0   6     1070.00     1029.00     26.90 o 
   5   0   6      380.76      352.06     15.51 o 
   6   0   6        4.54       -1.16      7.84 o 
   7   0   6       27.30       26.53      9.41 o 
   8   0   6       13.57       12.34      9.69 o 
   9   0   6       42.10       29.67     11.53 o 
  10   0   6       47.32       46.69     13.73 o 
  11   0   6      202.42      191.43     21.88 o 
 -16   1   6       18.29       33.03     15.89 o 
 -14   1   6       74.24       34.59     17.92 o 
 -13   1   6      309.79      330.05     30.10 o 
 -12   1   6      827.42      776.92     23.42 o 
 -11   1   6      128.88      151.92      9.93 o 
 -10   1   6      240.89      254.73      9.08 o 
  -9   1   6      692.89      725.15     12.03 o 
  -8   1   6       97.99       82.89      4.72 o 
  -7   1   6      310.29      253.09      6.73 o 
  -6   1   6     1092.31     1057.96     13.57 o 
  -5   1   6     2347.41     2403.29     23.72 o 
  -4   1   6      648.26      616.21     14.15 o 
  -3   1   6       64.44       56.67      3.26 o 
  -2   1   6       11.81        9.80      2.65 o 
  -1   1   6     1483.16     1359.85     17.98 o 
   0   1   6      407.06      464.75      9.67 o 
   1   1   6     2404.03     2233.80     28.14 o 
   2   1   6        5.04        3.68      2.56 o 
   3   1   6     1494.34     1365.93     23.21 o 
   4   1   6       56.14       46.47      7.56 o 
   5   1   6     1788.07     1825.55     72.01 o 
   6   1   6      171.31      129.55     34.32 o 
   7   1   6       23.23       16.92      9.22 o 
   8   1   6      350.06      342.88     23.90 o 
   9   1   6        6.10       -0.24      9.79 o 
  10   1   6      123.69      117.26     17.89 o 
 -16   2   6        0.29        8.88      9.55 o 
 -15   2   6        1.54        9.27     16.06 o 
 -14   2   6       51.22       68.11     20.65 o 
 -13   2   6       35.88        2.29     11.38 o 
 -12   2   6      622.14      678.12     23.33 o 
 -11   2   6      265.05      274.73     12.37 o 
 -10   2   6      150.19      168.46      9.01 o 
  -9   2   6      151.08      145.68      6.05 o 
  -8   2   6     2352.30     2476.31     25.53 o 
  -7   2   6     1529.90     1456.94     18.22 o 
  -6   2   6     4758.49     4875.52     45.38 o 
  -5   2   6       42.39       69.62      3.86 o 
  -4   2   6     3007.18     3023.98     30.11 o 
  -3   2   6       41.59       43.81      3.15 o 
  -2   2   6        2.51        5.15      2.70 o 
  -1   2   6      202.38      228.58      7.31 o 
   0   2   6     1775.32     1695.67     22.01 o 
   1   2   6        3.61       -2.15      3.08 o 
   2   2   6     1280.28     1177.32     17.41 o 
   3   2   6      137.59      170.62      9.91 o 
   4   2   6       13.37        2.13      6.45 o 
   5   2   6        0.32       10.91      7.58 o 
   6   2   6      585.71      505.53     24.35 o 
   7   2   6      530.69      538.77     26.09 o 
   8   2   6      388.79      417.06     39.18 o 
   9   2   6       27.53       26.02     12.10 o 
  10   2   6       29.89       32.95     13.55 o 
 -16   3   6      458.78      423.53     38.25 o 
 -15   3   6       77.15       77.26     20.53 o 
 -14   3   6       27.33       38.47     17.10 o 
 -13   3   6      140.10      129.63     16.24 o 
 -12   3   6      353.90      373.19     14.63 o 
 -11   3   6       61.12       76.85     14.96 o 
 -10   3   6      284.66      282.61     12.30 o 
  -9   3   6      558.83      557.44     11.84 o 
  -8   3   6      612.50      616.31     11.24 o 
  -7   3   6      933.96      894.91     13.52 o 
  -6   3   6      578.18      569.22      9.64 o 
  -5   3   6      227.41      201.57      6.08 o 
  -4   3   6      704.27      705.83     11.08 o 
  -3   3   6      101.45       94.07      5.07 o 
  -2   3   6     2761.21     2676.38     25.39 o 
  -1   3   6       99.30       89.31      5.67 o 
   0   3   6     1249.12     1187.10     19.39 o 
   1   3   6     1687.56     1661.30     24.51 o 
   2   3   6      616.79      553.07     13.30 o 
   3   3   6      541.11      526.11     21.86 o 
   4   3   6       13.06       -2.21      8.10 o 
   5   3   6      801.81      695.07     27.26 o 
   6   3   6      116.69      104.51     14.49 o 
   7   3   6      525.46      583.89     28.41 o 
   8   3   6      171.07      152.69     18.61 o 
   9   3   6      452.94      541.94     61.81 o 
 -16   4   6       17.41       22.13     15.51 o 
 -15   4   6      361.16      332.36     31.82 o 
 -14   4   6       18.92       17.50     10.05 o 
 -13   4   6      758.00      756.05     34.68 o 
 -12   4   6       94.58       91.92      9.35 o 
 -11   4   6       12.42       12.87      6.15 o 
 -10   4   6       13.63       18.74      6.63 o 
  -9   4   6       14.11       11.19      7.61 o 
  -8   4   6     2668.50     2611.99     28.46 o 
  -7   4   6        4.10        6.71      2.97 o 
  -6   4   6     1153.92     1067.95     14.16 o 
  -5   4   6     1199.47     1099.82     29.14 o 
  -4   4   6       88.95       91.94      5.15 o 
  -3   4   6      238.43      235.13      6.92 o 
  -2   4   6       50.85       54.30      3.38 o 
  -1   4   6      911.42      834.78     13.59 o 
   0   4   6      172.69      158.78      8.99 o 
   1   4   6     2431.75     2456.27     33.26 o 
   2   4   6      856.18      830.56     18.40 o 
   3   4   6        5.55       -0.23      6.55 o 
   4   4   6        1.54        5.84      7.26 o 
   5   4   6        5.83       17.91      8.98 o 
   6   4   6      597.44      608.54     28.24 o 
   7   4   6      206.02      192.39     23.72 o 
   8   4   6      136.53      119.11     17.75 o 
   9   4   6        1.42        6.87     12.84 o 
 -16   5   6      393.05      404.12     37.20 o 
 -15   5   6        2.55        7.23     14.19 o 
 -14   5   6      604.50      617.21     33.35 o 
 -13   5   6      246.43      239.98     16.28 o 
 -12   5   6       21.96       18.80     10.66 o 
 -11   5   6      625.89      672.51     22.05 o 
 -10   5   6       44.25       36.04      6.91 o 
  -9   5   6      193.42      219.75     11.57 o 
  -8   5   6       13.95       10.49      4.00 o 
  -7   5   6      340.68      367.38     11.07 o 
  -6   5   6      479.11      510.21      9.62 o 
  -5   5   6      157.13      147.82      6.66 o 
  -4   5   6      435.79      414.27      9.41 o 
  -3   5   6      644.98      663.94     10.78 o 
  -2   5   6     4797.73     4799.87     65.71 o 
  -1   5   6      710.41      667.57     15.52 o 
   0   5   6       77.48      114.07      7.84 o 
   1   5   6      686.33      672.86     17.41 o 
   2   5   6       84.91       73.04      9.10 o 
   3   5   6      117.19       85.29     12.21 o 
   4   5   6        3.42       -3.56      8.16 o 
   5   5   6      186.97      201.91     19.27 o 
   6   5   6       12.07       10.00     10.86 o 
   7   5   6       78.86       61.88     14.65 o 
   8   5   6       10.37        7.34     16.83 o 
 -16   6   6       58.88       87.98     22.26 o 
 -15   6   6      228.37      180.31     20.21 o 
 -14   6   6        2.02       -8.85      8.85 o 
 -13   6   6       43.32       55.17      9.89 o 
 -12   6   6        7.34        2.11      6.51 o 
 -11   6   6     1029.94     1058.34     25.37 o 
 -10   6   6       37.45       24.51      6.73 o 
  -9   6   6      521.27      493.54     16.10 o 
  -8   6   6       26.75       32.16      6.96 o 
  -7   6   6      350.24      340.09     10.66 o 
  -6   6   6       80.49       84.46      7.14 o 
  -5   6   6      255.79      246.04      8.20 o 
  -4   6   6      719.05      708.65     11.82 o 
  -3   6   6      724.63      698.36     13.95 o 
  -2   6   6       28.29       26.14      5.34 o 
  -1   6   6      120.02      115.40      8.33 o 
   0   6   6      167.44      191.73     11.21 o 
   1   6   6      680.98      653.91     18.07 o 
   2   6   6      375.55      354.80     23.08 o 
   3   6   6      298.34      287.39     21.14 o 
   4   6   6        1.71       -2.12      8.44 o 
   5   6   6      247.75      243.95     30.67 o 
   6   6   6        1.10        5.93     13.75 o 
   7   6   6        2.88        0.88     14.50 o 
 -16   7   6        0.30        6.78     16.59 o 
 -15   7   6        4.81        2.40     13.27 o 
 -14   7   6      213.04      219.45     16.83 o 
 -13   7   6       19.57       23.98      7.94 o 
 -12   7   6     1103.19     1101.05     26.14 o 
 -11   7   6       73.67       64.48      8.99 o 
 -10   7   6      583.99      570.32     19.73 o 
  -9   7   6      140.57      175.52     11.71 o 
  -8   7   6     1085.76     1129.20     24.40 o 
  -7   7   6       32.83       35.68      6.60 o 
  -6   7   6       30.26       40.71      6.10 o 
  -5   7   6      721.57      725.98     13.62 o 
  -4   7   6      165.30      162.92      8.33 o 
  -3   7   6       54.82       76.94      7.36 o 
  -2   7   6      478.74      473.38     14.38 o 
  -1   7   6      279.65      225.07     12.65 o 
   0   7   6       41.82       37.53      6.99 o 
   1   7   6      250.05      270.20     16.28 o 
   2   7   6      723.27      699.60     40.02 o 
   3   7   6        7.37       16.73     12.76 o 
   4   7   6     1330.30     1379.95     61.25 o 
   5   7   6       32.68       82.64     21.24 o 
   6   7   6      282.75      281.72     35.24 o 
 -16   8   6       16.83       11.89     14.94 o 
 -15   8   6       20.94        8.78     11.44 o 
 -14   8   6       72.84       80.38     12.20 o 
 -13   8   6        6.49        7.51      7.49 o 
 -12   8   6       90.49       88.22     10.76 o 
 -11   8   6      848.68      861.82     23.25 o 
 -10   8   6      356.10      358.59     17.80 o 
  -9   8   6      233.87      223.25     13.51 o 
  -8   8   6      209.22      211.43     14.58 o 
  -7   8   6      180.55      194.28     17.54 o 
  -6   8   6      103.62      108.23     19.18 o 
  -5   8   6      523.99      508.29     15.13 o 
  -4   8   6        3.76       19.45      7.89 o 
  -3   8   6      108.72       97.50      9.94 o 
  -2   8   6       64.53       64.99      9.91 o 
  -1   8   6        0.30        2.61      7.52 o 
   0   8   6      132.25      120.86     12.21 o 
   1   8   6      427.58      524.59     26.02 o 
   2   8   6       20.00       14.91     13.24 o 
   3   8   6      509.32      541.41     37.20 o 
   4   8   6      114.46       72.43     19.85 o 
   5   8   6      223.45      223.34     31.59 o 
 -15   9   6        3.72       12.35     11.28 o 
 -14   9   6        1.72        2.25      8.62 o 
 -13   9   6       12.16        9.02     10.42 o 
 -12   9   6      129.21      133.79     12.47 o 
 -11   9   6       57.81       56.33      9.74 o 
 -10   9   6      366.88      375.92     16.32 o 
  -9   9   6      189.64      205.51     15.41 o 
  -8   9   6     1127.17     1103.62     25.91 o 
  -7   9   6     1001.91     1013.30     68.88 o 
  -6   9   6     1202.20     1237.01     29.82 o 
  -5   9   6     1228.00     1275.32     42.63 o 
  -4   9   6      826.92      811.33     33.73 o 
  -3   9   6      343.67      333.27     18.55 o 
  -2   9   6       18.27       28.11      8.92 o 
  -1   9   6        4.77        6.33      7.61 o 
   0   9   6      148.96      141.67     13.58 o 
   1   9   6        5.56       25.40     10.38 o 
   2   9   6       30.24        3.57     13.13 o 
   3   9   6      238.75      250.27     30.92 o 
   4   9   6       31.54       13.30     15.65 o 
 -15  10   6       13.51       25.32     14.09 o 
 -14  10   6      153.25      187.04     16.18 o 
 -13  10   6       36.90       21.27      9.53 o 
 -12  10   6      298.38      317.71     18.03 o 
 -11  10   6       25.97       21.56      8.82 o 
 -10  10   6      194.12      217.78     14.81 o 
  -9  10   6       26.21       13.42      8.08 o 
  -8  10   6        8.66        2.33      7.75 o 
  -7  10   6      567.36      568.02     19.31 o 
  -6  10   6       81.02       79.68     15.98 o 
  -5  10   6      667.02      653.45     31.91 o 
  -4  10   6       15.02        9.94     11.44 o 
  -3  10   6      390.36      377.09     20.60 o 
  -2  10   6       19.30       -7.43      7.43 o 
  -1  10   6       93.45       80.73     12.02 o 
   0  10   6        1.59        6.72      8.10 o 
   1  10   6        4.52        3.91     13.05 o 
   2  10   6      198.90      159.24     26.22 o 
   3  10   6        2.23       -5.87     13.97 o 
 -15  11   6      203.18      233.35     35.05 o 
 -14  11   6       81.95       94.48     13.80 o 
 -13  11   6      212.81      204.37     18.51 o 
 -12  11   6      225.24      229.57     21.94 o 
 -11  11   6      612.44      585.32     21.62 o 
 -10  11   6       84.22       72.62     12.57 o 
  -9  11   6       71.37       86.54     21.16 o 
  -8  11   6      388.08      399.88     44.33 o 
  -7  11   6       14.09       -7.30      9.09 o 
  -6  11   6      458.85      484.39     29.55 o 
  -5  11   6        8.28       13.68     12.17 o 
  -4  11   6       86.75       93.67     13.34 o 
  -3  11   6       33.27       32.48     11.12 o 
  -2  11   6      221.56      245.83     29.08 o 
  -1  11   6      191.39      189.47     17.30 o 
   0  11   6       27.40       19.55     11.37 o 
   1  11   6      192.72      209.64     30.57 o 
   2  11   6       98.33      112.05     25.09 o 
 -14  12   6      293.68      298.75     29.51 o 
 -13  12   6      163.11      139.62     17.55 o 
 -12  12   6       70.07       49.22     12.35 o 
 -11  12   6      347.37      295.93     21.83 o 
 -10  12   6       17.29       16.81     10.28 o 
  -9  12   6       31.58       31.15     13.15 o 
  -8  12   6      182.93      189.02     29.51 o 
  -7  12   6      191.03      162.46     20.67 o 
  -6  12   6       39.65       53.13     16.23 o 
  -5  12   6      217.59      239.18     33.30 o 
  -4  12   6        3.56        3.18     10.07 o 
  -3  12   6       51.60       38.64     11.67 o 
  -2  12   6        7.57        1.99     10.13 o 
  -1  12   6      259.78      272.46     20.82 o 
   0  12   6      703.01      920.51     53.51 o 
 -12  13   6        5.91        8.94     11.69 o 
 -11  13   6       18.32       20.55     22.80 o 
 -10  13   6       53.82       42.45     16.38 o 
  -9  13   6      380.97      413.09     37.73 o 
  -8  13   6       95.74       85.87     25.95 o 
  -7  13   6      223.59      254.08     27.45 o 
  -6  13   6       13.43       25.46     14.69 o 
  -5  13   6       37.49       53.12     13.55 o 
  -4  13   6        2.93       20.71     11.32 o 
  -3  13   6       38.48       35.83     12.28 o 
  -2  13   6      376.73      440.11     36.50 o 
 -10  14   6      366.08      399.53     30.76 o 
  -9  14   6        0.95       27.38     20.55 o 
  -8  14   6      371.99      325.08     31.23 o 
  -7  14   6       16.89       12.07     30.17 o 
  -6  14   6      416.74      370.96     50.40 o 
  -5  14   6        0.44      -10.08     10.08 o 
   1 -17   7       99.74       86.53     17.12 o 
   2 -17   7       26.43       47.75     20.22 o 
   3 -17   7      223.88      231.76     19.20 o 
   4 -17   7       13.34       20.74     13.61 o 
  -2 -16   7       84.06      105.21     15.82 o 
  -1 -16   7        2.22        5.54      8.21 o 
   0 -16   7       89.42       77.82     11.35 o 
   1 -16   7      139.81      144.40     15.53 o 
   2 -16   7       76.78       55.26     13.33 o 
   3 -16   7       93.64       60.30     10.65 o 
   4 -16   7        0.89        0.42      7.74 o 
   5 -16   7        5.17        9.37      8.70 o 
   6 -16   7       64.79       61.99     13.82 o 
   7 -16   7       40.01       33.22     11.26 o 
  -5 -15   7      115.38      126.79     24.70 o 
  -4 -15   7       74.60       66.43     13.90 o 
  -3 -15   7      146.13      139.74     14.12 o 
  -2 -15   7      101.83       95.87     15.54 o 
  -1 -15   7       47.36       39.05      9.85 o 
   0 -15   7      480.00      487.93     20.09 o 
   1 -15   7      310.62      301.45     28.29 o 
   2 -15   7      109.89      102.36     11.16 o 
   3 -15   7       18.65       19.64      9.35 o 
   4 -15   7       27.64       22.06      8.61 o 
   5 -15   7      156.16      163.43     13.80 o 
   6 -15   7        0.36        4.96      7.86 o 
   7 -15   7      460.78      461.52     20.32 o 
   8 -15   7        4.17        9.99      7.57 o 
  -6 -14   7      244.46      258.36     28.68 o 
  -5 -14   7        7.97        0.66      8.31 o 
  -4 -14   7       54.57       60.94     10.93 o 
  -3 -14   7      325.21      299.25     23.18 o 
  -2 -14   7      303.19      250.42     28.58 o 
  -1 -14   7      227.93      253.07     16.26 o 
   0 -14   7     1442.06     1380.83     42.34 o 
   1 -14   7      197.06      212.58     14.62 o 
   2 -14   7      123.20      127.93     17.96 o 
   3 -14   7      129.42      128.52     11.82 o 
   4 -14   7       80.21       86.28     10.49 o 
   5 -14   7        1.01       12.63      8.76 o 
   6 -14   7      120.64      121.01     11.46 o 
   7 -14   7        2.76        7.27      9.77 o 
   8 -14   7       53.80       75.66     10.09 o 
   9 -14   7        9.58        9.76      9.09 o 
  -7 -13   7        0.35        5.50      9.96 o 
  -6 -13   7       33.48       40.97     10.22 o 
  -5 -13   7      168.81      135.02     13.32 o 
  -4 -13   7      229.76      238.35     16.29 o 
  -3 -13   7      410.17      431.85     18.33 o 
  -2 -13   7      142.95      145.99     12.81 o 
  -1 -13   7      435.60      485.48     20.94 o 
   0 -13   7      622.26      537.39     52.35 o 
   1 -13   7      261.31      294.57     14.35 o 
   2 -13   7        8.54        6.53      5.88 o 
   3 -13   7      239.88      217.92     13.47 o 
   4 -13   7      223.25      204.64     13.11 o 
   5 -13   7       98.70       89.99      9.75 o 
   6 -13   7       72.94       63.73      8.91 o 
   7 -13   7       59.58       65.49     11.34 o 
   8 -13   7        3.66        2.74      8.31 o 
   9 -13   7      109.59      121.33     14.38 o 
  10 -13   7        0.11        1.99     16.80 o 
  -8 -12   7      218.50      209.10     35.49 o 
  -7 -12   7       56.99       67.81     10.44 o 
  -6 -12   7       95.70       98.80     16.89 o 
  -5 -12   7       37.94       34.80      8.43 o 
  -4 -12   7       73.56       77.60     10.30 o 
  -3 -12   7        4.34        4.76      6.28 o 
  -2 -12   7      132.50      110.62     19.44 o 
  -1 -12   7        0.28        8.86      6.02 o 
   0 -12   7      269.94      240.93     29.39 o 
   1 -12   7       18.62       13.88      7.10 o 
   2 -12   7      180.05      195.23     11.94 o 
   3 -12   7      660.98      663.13     34.71 o 
   4 -12   7      400.48      388.77     14.78 o 
   5 -12   7      598.99      566.55     17.22 o 
   6 -12   7       55.67       52.90      7.74 o 
   7 -12   7        5.96        4.88      5.36 o 
   8 -12   7        0.13       -3.07     11.24 o 
   9 -12   7       28.81       49.38     15.37 o 
  10 -12   7       45.22       34.74     10.60 o 
  11 -12   7       47.09       39.25     16.46 o 
  -9 -11   7      217.20      238.45     37.09 o 
  -8 -11   7      134.31       86.59     17.00 o 
  -7 -11   7        7.97        4.32      6.93 o 
  -6 -11   7        5.86        4.11      6.80 o 
  -5 -11   7        0.97       -6.04      6.04 o 
  -4 -11   7       33.96       26.40      7.41 o 
  -3 -11   7      166.29      165.46     14.50 o 
  -2 -11   7        8.53        3.65      5.57 o 
  -1 -11   7      524.99      516.97     17.02 o 
   0 -11   7       93.60       87.30      8.34 o 
   1 -11   7      164.21      181.19     11.22 o 
   2 -11   7      397.23      407.59     19.27 o 
   3 -11   7     1930.91     1934.28     30.08 o 
   4 -11   7     2247.48     2151.75     34.87 o 
   5 -11   7       33.24       41.50      6.69 o 
   6 -11   7      150.24      162.85     19.87 o 
   7 -11   7       92.06      109.04      8.11 o 
   8 -11   7       34.94       47.30      8.94 o 
   9 -11   7        3.46       -4.42      7.64 o 
  10 -11   7       34.15       21.12      9.93 o 
  11 -11   7        0.98        8.40      8.81 o 
 -10 -10   7      550.35      512.54     45.11 o 
  -9 -10   7       80.67       97.68     24.55 o 
  -8 -10   7        1.61        4.85      7.13 o 
  -7 -10   7       23.11       15.70      7.82 o 
  -6 -10   7       51.87       63.55     10.60 o 
  -5 -10   7     1500.59     1448.64     58.95 o 
  -4 -10   7       20.34       36.09      8.64 o 
  -3 -10   7     1121.62     1132.44     29.01 o 
  -2 -10   7      126.12      104.92     17.44 o 
  -1 -10   7      253.73      238.08     13.58 o 
   0 -10   7        1.46        8.93      4.95 o 
   1 -10   7        2.07        4.16      5.35 o 
   2 -10   7      245.20      263.43     10.51 o 
   3 -10   7      285.56      289.02     10.02 o 
   4 -10   7      979.18      985.38     25.58 o 
   5 -10   7      155.99      181.45     14.50 o 
   6 -10   7     1022.84      994.82     23.13 o 
   7 -10   7      352.54      319.22     13.06 o 
   8 -10   7        0.47       -4.87      6.72 o 
   9 -10   7      175.50      153.59     12.06 o 
  10 -10   7       19.28       18.48      8.00 o 
  11 -10   7      115.22      109.22     11.81 o 
 -11  -9   7      235.20      180.95     33.78 o 
 -10  -9   7        0.04       -5.80     15.22 o 
  -9  -9   7      295.27      282.72     35.44 o 
  -8  -9   7      471.27      481.54     25.02 o 
  -7  -9   7       12.56       15.76      7.57 o 
  -6  -9   7     2481.91     2438.89     54.14 o 
  -5  -9   7       47.89       35.51      7.61 o 
  -4  -9   7     1557.36     1594.49     30.62 o 
  -3  -9   7      299.91      294.07     13.15 o 
  -2  -9   7     1155.07     1105.61     23.40 o 
  -1  -9   7       75.04       76.32      7.60 o 
   0  -9   7      126.36      142.50      8.41 o 
   1  -9   7       78.57       74.68      6.69 o 
   2  -9   7        0.32       -0.15      3.98 o 
   3  -9   7      977.65      949.87     22.70 o 
   4  -9   7       60.45       55.39      7.02 o 
   5  -9   7        3.77       -2.35      4.61 o 
   6  -9   7      118.91      118.07      9.00 o 
   7  -9   7        2.55       -2.71      5.58 o 
   8  -9   7      662.58      589.60     25.63 o 
   9  -9   7       11.23        7.54      9.37 o 
  10  -9   7      266.93      277.27     15.45 o 
  11  -9   7       77.68       63.62     10.32 o 
  12  -9   7      142.15      128.67     16.93 o 
 -12  -8   7      231.78      253.80     38.27 o 
 -11  -8   7      136.48      106.15     26.18 o 
 -10  -8   7      110.46      137.85     25.80 o 
  -9  -8   7       50.70       41.21      8.27 o 
  -8  -8   7      111.17      114.73     11.39 o 
  -7  -8   7     1277.88     1205.96     35.69 o 
  -6  -8   7      277.85      273.78     14.02 o 
  -5  -8   7      715.54      661.66     18.44 o 
  -4  -8   7       79.09       79.60      7.30 o 
  -3  -8   7       53.42       53.77      6.24 o 
  -2  -8   7      952.90      938.61     18.45 o 
  -1  -8   7     1725.42     1708.21     25.89 o 
   0  -8   7      236.31      238.92      7.74 o 
   1  -8   7      375.81      397.75      8.59 o 
   2  -8   7     1363.62     1354.07     30.93 o 
   3  -8   7      462.40      455.37     19.34 o 
   4  -8   7      495.48      533.67     14.14 o 
   5  -8   7       16.44       21.33      5.50 o 
   6  -8   7      134.23      134.01      6.91 o 
   7  -8   7      475.87      462.21     15.63 o 
   8  -8   7       29.87       46.33      7.82 o 
   9  -8   7      944.01      991.47     25.41 o 
  10  -8   7      158.98      144.85     15.08 o 
  11  -8   7      272.59      300.70     21.55 o 
  12  -8   7      183.15      218.70     46.00 o 
 -13  -7   7      134.44       69.91     25.80 o 
 -12  -7   7      263.63      231.74     34.01 o 
 -11  -7   7       33.58       18.20     12.76 o 
 -10  -7   7      390.73      385.56     34.69 o 
  -9  -7   7      362.86      394.17     18.00 o 
  -8  -7   7       10.26        8.88      6.51 o 
  -7  -7   7     1662.88     1660.02     30.89 o 
  -6  -7   7        0.58       -4.66      4.66 o 
  -5  -7   7      337.07      336.80     17.50 o 
  -4  -7   7      135.37      123.76      8.21 o 
  -3  -7   7      410.16      418.80     12.05 o 
  -2  -7   7      577.58      564.94     16.36 o 
  -1  -7   7      468.99      468.47      9.97 o 
   0  -7   7     1660.98     1676.85     19.47 o 
   1  -7   7      459.15      452.65     10.36 o 
   2  -7   7     2527.94     2410.71     30.41 o 
   3  -7   7      176.15      180.45      9.21 o 
   4  -7   7      144.93      133.90      8.31 o 
   5  -7   7       50.93       45.94      4.84 o 
   6  -7   7        6.46        3.83      4.36 o 
   7  -7   7      263.90      272.55     16.03 o 
   8  -7   7       52.80       58.35      8.39 o 
   9  -7   7      142.36      140.39     11.94 o 
  10  -7   7      237.26      268.81     19.20 o 
  11  -7   7       56.89       86.41     14.18 o 
  12  -7   7       48.22       55.06     13.39 o 
 -13  -6   7      138.76      116.91     25.90 o 
 -12  -6   7       26.63       37.79     16.62 o 
 -11  -6   7      230.64      184.34     28.54 o 
 -10  -6   7      387.27      392.44     45.31 o 
  -9  -6   7      116.71       92.32     13.11 o 
  -8  -6   7      311.87      282.21     13.36 o 
  -7  -6   7       23.03       31.77      6.84 o 
  -6  -6   7      307.01      296.94     11.41 o 
  -5  -6   7        0.22       -0.09      3.90 o 
  -4  -6   7       72.33       67.00      5.95 o 
  -3  -6   7       22.33       16.25      3.92 o 
  -2  -6   7       13.15       14.73      2.82 o 
  -1  -6   7     3367.96     3428.79     32.24 o 
   0  -6   7        2.18        6.13      2.84 o 
   1  -6   7     4940.35     4982.36     52.46 o 
   2  -6   7      628.58      643.57     13.22 o 
   3  -6   7      545.44      527.09     11.14 o 
   4  -6   7        0.73        0.04      3.63 o 
   5  -6   7       96.69       89.10      4.56 o 
   6  -6   7       24.37       25.63      5.21 o 
   7  -6   7       23.74       24.52      6.21 o 
   8  -6   7      369.05      333.17     14.91 o 
   9  -6   7        0.06       -2.88      6.07 o 
  10  -6   7       97.62       97.41     14.02 o 
  11  -6   7      113.96      113.90     21.70 o 
  12  -6   7       11.40       15.78     12.23 o 
 -14  -5   7       49.89       73.06     23.10 o 
 -13  -5   7       13.81        5.11     15.58 o 
 -12  -5   7        2.83       22.94     15.82 o 
 -11  -5   7       16.13        0.12     12.54 o 
 -10  -5   7      321.79      259.75     29.10 o 
  -9  -5   7      402.98      417.03     15.05 o 
  -8  -5   7     1618.01     1588.42     26.81 o 
  -7  -5   7      984.76     1003.27     19.84 o 
  -6  -5   7      525.31      505.82     13.41 o 
  -5  -5   7       24.88       34.80      4.85 o 
  -4  -5   7      284.03      288.33     10.47 o 
  -3  -5   7      121.96      161.26      6.55 o 
  -2  -5   7      428.09      449.26      8.33 o 
  -1  -5   7      688.84      789.28      9.94 o 
   0  -5   7     1433.04     1406.76     18.52 o 
   1  -5   7      246.58      222.70      7.12 o 
   2  -5   7     1016.29      974.72     15.04 o 
   3  -5   7        0.06        2.20      2.83 o 
   4  -5   7     1730.48     1720.52     18.11 o 
   5  -5   7      471.34      439.99     15.50 o 
   6  -5   7      866.55      863.35     34.54 o 
   7  -5   7       11.14        8.34      4.19 o 
   8  -5   7      360.29      366.62     15.40 o 
   9  -5   7       55.74       48.06     11.17 o 
  10  -5   7       23.26       13.55      9.94 o 
  11  -5   7      107.33       91.31     20.31 o 
 -14  -4   7       68.86       45.96     21.38 o 
 -13  -4   7       94.71       91.42     24.55 o 
 -12  -4   7      194.88      166.22     28.04 o 
 -11  -4   7      619.37      482.35     35.93 o 
 -10  -4   7      103.76      120.65      9.82 o 
  -9  -4   7      201.38      239.26     11.40 o 
  -8  -4   7      238.94      264.44     10.90 o 
  -7  -4   7      691.20      698.99     15.80 o 
  -6  -4   7      129.94      125.27      7.72 o 
  -5  -4   7      358.91      338.19      9.47 o 
  -4  -4   7      457.20      478.08     10.13 o 
  -3  -4   7        0.44        3.96      1.80 o 
  -2  -4   7     2475.48     2473.19     22.25 o 
  -1  -4   7       60.48       46.14      2.71 o 
   0  -4   7       45.69       49.67      2.62 o 
   1  -4   7     1005.68      993.69     14.68 o 
   2  -4   7      102.38      105.82      5.70 o 
   3  -4   7     1121.65     1089.38     12.28 o 
   4  -4   7      530.24      508.92      8.84 o 
   5  -4   7      795.25      756.06     16.59 o 
   6  -4   7      396.34      366.71     12.54 o 
   7  -4   7      432.94      421.93     15.66 o 
   8  -4   7       13.25       24.82      9.00 o 
   9  -4   7      160.12      174.69     30.49 o 
  10  -4   7      101.98       79.69     13.93 o 
  11  -4   7       20.61       26.56     11.91 o 
 -15  -3   7      173.35      149.20     29.80 o 
 -14  -3   7        0.59        1.07     16.23 o 
 -13  -3   7       50.03       20.08     13.71 o 
 -12  -3   7       28.95       43.84     18.04 o 
 -11  -3   7       19.95       11.80      8.14 o 
 -10  -3   7       86.32      107.01      8.27 o 
  -9  -3   7      208.85      196.90     10.06 o 
  -8  -3   7      233.02      232.23      9.94 o 
  -7  -3   7       31.74       20.34      4.57 o 
  -6  -3   7       58.87       82.10      5.76 o 
  -5  -3   7      127.34      106.54      5.73 o 
  -4  -3   7     5179.86     5536.10     53.01 o 
  -3  -3   7     2146.99     2251.62     27.20 o 
  -2  -3   7     2311.31     2353.18     24.11 o 
  -1  -3   7      397.62      339.11      6.06 o 
   0  -3   7        6.52       13.87      1.96 o 
   1  -3   7     2913.32     2955.72     25.50 o 
   2  -3   7       27.57       20.68      2.50 o 
   3  -3   7       35.60       24.61      3.00 o 
   4  -3   7      838.07      830.33     13.47 o 
   5  -3   7      519.94      490.22     14.69 o 
   6  -3   7       23.15       24.24      5.65 o 
   7  -3   7      267.60      267.37     17.65 o 
   8  -3   7      176.24      163.01     15.41 o 
   9  -3   7       85.01       72.28     12.70 o 
  10  -3   7      189.20      179.02     18.66 o 
  11  -3   7       20.70       29.74     22.46 o 
 -15  -2   7       15.63       29.86     16.34 o 
 -14  -2   7       12.51        0.48      9.68 o 
 -13  -2   7        5.48      -13.05     13.05 o 
 -12  -2   7       68.14      101.07     22.05 o 
 -11  -2   7       38.93       41.81      7.07 o 
 -10  -2   7      163.03      148.95      9.15 o 
  -9  -2   7      380.24      404.75     12.47 o 
  -8  -2   7      231.76      230.04      9.62 o 
  -7  -2   7       80.74       84.79      5.88 o 
  -6  -2   7       32.43       43.77      4.04 o 
  -5  -2   7      858.55      830.37     13.35 o 
  -4  -2   7    13304.80    13474.62    117.61 o 
  -3  -2   7       18.89       43.28      3.01 o 
  -2  -2   7     5427.46     4819.93     41.54 o 
  -1  -2   7      516.24      533.80      8.01 o 
   0  -2   7      249.11      232.11      5.23 o 
   1  -2   7       25.58       20.95      2.41 o 
   2  -2   7      210.49      241.04      6.08 o 
   3  -2   7      686.45      653.03     11.37 o 
   4  -2   7      233.23      239.60     17.26 o 
   5  -2   7      265.18      255.07     13.98 o 
   6  -2   7      269.06      239.06     16.49 o 
   7  -2   7      312.90      326.36     19.32 o 
   8  -2   7        0.76       -7.71      7.71 o 
   9  -2   7      154.13      143.90     16.93 o 
  10  -2   7      149.02      165.85     18.94 o 
  11  -2   7      242.37      260.74     23.91 o 
 -15  -1   7       65.96        7.61      9.15 o 
 -14  -1   7       45.09       65.93     21.48 o 
 -13  -1   7      988.03      947.21     51.93 o 
 -12  -1   7       50.25       33.36     16.28 o 
 -11  -1   7     1244.41     1234.94     26.09 o 
 -10  -1   7      504.27      469.92     13.66 o 
  -9  -1   7      595.43      601.91     14.65 o 
  -8  -1   7      474.59      458.29      9.76 o 
  -7  -1   7       71.07       62.00      4.36 o 
  -6  -1   7       85.77       98.29      6.22 o 
  -5  -1   7      138.61      194.94      6.58 o 
  -4  -1   7     3037.73     3052.13     28.87 o 
  -3  -1   7     1607.18     1738.99     18.26 o 
  -2  -1   7     1315.73     1208.79     13.99 o 
  -1  -1   7        4.66        5.43      1.90 o 
   0  -1   7     1164.23     1089.02     14.77 o 
   1  -1   7      771.42      704.35      9.99 o 
   2  -1   7       49.35       61.98      4.15 o 
   3  -1   7     1159.44     1134.83     15.99 o 
   4  -1   7       18.10       17.68      6.27 o 
   5  -1   7     1188.56     1160.30     43.93 o 
   6  -1   7        7.88       -2.42     10.89 o 
   7  -1   7        0.54       -6.99      6.99 o 
   8  -1   7       85.06       97.55     21.44 o 
   9  -1   7      288.02      338.07     51.32 o 
  10  -1   7      153.61      120.81     17.83 o 
 -16   0   7        0.62       17.52      8.82 o 
 -15   0   7        1.00        6.54     17.20 o 
 -14   0   7      250.48      214.66     30.28 o 
 -13   0   7       27.90       34.31     17.30 o 
 -12   0   7     1706.93     1881.07     54.51 o 
 -11   0   7      587.41      593.41     17.50 o 
 -10   0   7      880.05      885.54     16.75 o 
  -9   0   7        3.58        6.38      2.98 o 
  -8   0   7      185.13      188.87      6.78 o 
  -7   0   7        2.16        2.91      2.74 o 
  -6   0   7        3.18        7.32      2.60 o 
  -5   0   7      307.28      305.13      7.64 o 
  -4   0   7       19.17       25.50      2.97 o 
  -3   0   7     1342.31     1249.38     14.47 o 
  -2   0   7      296.55      248.37      6.73 o 
  -1   0   7      558.52      587.68     10.97 o 
   0   0   7     3569.76     3530.07     37.76 o 
   1   0   7      826.96      878.20     15.88 o 
   2   0   7     1467.95     1295.06     20.00 o 
   3   0   7       93.84      108.23      7.86 o 
   4   0   7     2312.17     2296.44     79.17 o 
   5   0   7       30.84       13.86      7.72 o 
   6   0   7      361.48      367.05     29.95 o 
   7   0   7        2.41       -7.32      7.32 o 
   8   0   7        6.49        0.24      8.44 o 
   9   0   7       11.24       -9.80      9.80 o 
  10   0   7       67.13       88.53     17.01 o 
 -16   1   7       23.66        9.54     18.57 o 
 -15   1   7      259.06      271.70     34.66 o 
 -14   1   7        5.95        6.93     13.68 o 
 -13   1   7      641.01      677.75     42.99 o 
 -12   1   7      161.81      151.87     12.77 o 
 -11   1   7      722.25      699.07     21.71 o 
 -10   1   7       30.64       42.38      5.30 o 
  -9   1   7      680.53      688.51     12.04 o 
  -8   1   7      120.88      110.17      5.91 o 
  -7   1   7       48.35       44.59      3.83 o 
  -6   1   7      543.06      477.05      9.60 o 
  -5   1   7     1202.65     1231.30     15.07 o 
  -4   1   7      241.44      205.69      9.81 o 
  -3   1   7      135.34      149.02      5.01 o 
  -2   1   7     1024.23     1037.84     15.66 o 
  -1   1   7      411.64      382.64      9.33 o 
   0   1   7       28.84       13.21      3.55 o 
   1   1   7     3027.46     2761.88     36.95 o 
   2   1   7       66.07       82.22      6.13 o 
   3   1   7     4224.63     4169.56    103.23 o 
   4   1   7     1369.36     1370.21     35.71 o 
   5   1   7      742.62      693.81     26.02 o 
   6   1   7       41.67       34.37     10.06 o 
   7   1   7       79.03       69.16     13.09 o 
   8   1   7       39.78       56.88     13.59 o 
   9   1   7        3.81      -17.33     17.33 o 
  10   1   7       19.49        1.93     12.63 o 
 -16   2   7       62.02       72.48     21.19 o 
 -15   2   7       42.45       77.75     20.78 o 
 -14   2   7      145.90      158.57     26.09 o 
 -13   2   7      117.27      152.07     16.77 o 
 -12   2   7      407.61      402.38     17.29 o 
 -11   2   7      132.10      126.58     10.00 o 
 -10   2   7      166.91      148.39      8.70 o 
  -9   2   7      373.59      366.64      9.36 o 
  -8   2   7     1075.98     1084.92     16.01 o 
  -7   2   7     1095.59     1048.19     15.27 o 
  -6   2   7     1823.34     1684.13     19.12 o 
  -5   2   7      245.41      272.05      8.58 o 
  -4   2   7     1303.15     1177.67     14.58 o 
  -3   2   7      420.29      422.12      8.07 o 
  -2   2   7        0.14        2.20      2.86 o 
  -1   2   7       22.36       24.87      4.23 o 
   0   2   7     2403.43     2413.03     31.59 o 
   1   2   7       45.37       49.24      6.16 o 
   2   2   7      205.46      206.42     10.09 o 
   3   2   7       33.72       26.42      8.24 o 
   4   2   7        4.16       15.55      7.74 o 
   5   2   7       73.21       87.28     13.03 o 
   6   2   7      577.03      590.58     27.17 o 
   7   2   7        3.17        9.37      9.97 o 
   8   2   7      233.17      239.97     40.38 o 
   9   2   7       37.58       26.44     13.62 o 
 -16   3   7      170.05      147.38     27.74 o 
 -15   3   7        0.15       29.86     16.83 o 
 -14   3   7      241.22      222.92     29.64 o 
 -13   3   7        0.10        4.78      9.21 o 
 -12   3   7       41.38       31.23      7.11 o 
 -11   3   7       74.75       75.65      8.55 o 
 -10   3   7      145.09      148.94     14.15 o 
  -9   3   7     1470.06     1458.71     21.40 o 
  -8   3   7      269.72      257.16      7.88 o 
  -7   3   7     1843.74     1811.56     22.02 o 
  -6   3   7     1569.00     1619.85     18.96 o 
  -5   3   7     1404.50     1430.08     18.15 o 
  -4   3   7        1.25        3.92      2.95 o 
  -3   3   7      777.93      773.32     11.08 o 
  -2   3   7       23.93       20.62      4.31 o 
  -1   3   7      317.13      314.50     10.95 o 
   0   3   7      105.76      112.85      7.41 o 
   1   3   7      194.46      185.62      9.22 o 
   2   3   7      164.60      119.79     10.37 o 
   3   3   7        9.72        2.56      6.97 o 
   4   3   7       33.70       14.97      8.69 o 
   5   3   7      136.60      129.54     28.81 o 
   6   3   7       19.47        7.90      9.87 o 
   7   3   7      616.23      596.10     30.41 o 
   8   3   7       13.64       29.53     13.37 o 
 -16   4   7      187.28      253.21     33.63 o 
 -15   4   7      826.76      888.09     51.72 o 
 -14   4   7      423.87      449.13     35.12 o 
 -13   4   7      108.41       99.71     11.70 o 
 -12   4   7       40.96       39.85      7.86 o 
 -11   4   7        5.77        4.86      7.23 o 
 -10   4   7       26.46       17.27      6.26 o 
  -9   4   7      112.76      118.70      9.49 o 
  -8   4   7      270.12      275.41      8.36 o 
  -7   4   7      192.41      208.01      8.62 o 
  -6   4   7     2298.73     2301.88     26.17 o 
  -5   4   7        3.68        6.92      3.09 o 
  -4   4   7      521.45      508.26     10.20 o 
  -3   4   7      532.21      551.17     12.47 o 
  -2   4   7     1142.98     1112.27     19.87 o 
  -1   4   7       10.33       11.54      4.61 o 
   0   4   7      696.85      669.16     15.71 o 
   1   4   7        6.72       11.98      5.78 o 
   2   4   7       34.56       27.81      7.22 o 
   3   4   7      252.53      288.80     36.49 o 
   4   4   7        0.67        3.33      8.08 o 
   5   4   7        6.84       12.60      9.92 o 
   6   4   7      693.24      766.30     32.89 o 
   7   4   7        0.56       -3.54     11.10 o 
   8   4   7      303.68      353.30     27.74 o 
 -16   5   7      360.60      323.16     37.36 o 
 -15   5   7     1056.57     1146.45     59.05 o 
 -14   5   7      334.45      307.22     23.97 o 
 -13   5   7      355.02      368.75     18.22 o 
 -12   5   7      585.84      614.84     19.17 o 
 -11   5   7      203.36      210.38     13.47 o 
 -10   5   7      146.85      154.90     11.01 o 
  -9   5   7       13.48       14.67      6.02 o 
  -8   5   7      113.67      113.40      9.18 o 
  -7   5   7      361.24      366.06      8.68 o 
  -6   5   7      393.27      388.50     14.20 o 
  -5   5   7      114.34      125.23     10.96 o 
  -4   5   7      302.98      273.99      8.95 o 
  -3   5   7     2334.02     2332.53     32.92 o 
  -2   5   7      989.77      920.23     18.95 o 
  -1   5   7      199.28      213.26     10.73 o 
   0   5   7      255.65      250.23     12.32 o 
   1   5   7      282.48      308.10     13.26 o 
   2   5   7       94.84       89.79     12.22 o 
   3   5   7       44.63       49.95     11.29 o 
   4   5   7       23.47        6.14      9.52 o 
   5   5   7      120.70      124.29     18.47 o 
   6   5   7      128.41      124.80     17.65 o 
   7   5   7        5.92       -1.41     14.50 o 
 -16   6   7      603.36      704.61     48.20 o 
 -15   6   7        0.59       -1.50     13.58 o 
 -14   6   7        5.13       -0.99     10.00 o 
 -13   6   7        7.96        1.92      8.69 o 
 -12   6   7      259.49      276.64     15.21 o 
 -11   6   7      128.65      147.10     11.91 o 
 -10   6   7       27.54       16.58      6.67 o 
  -9   6   7      489.32      528.31     16.85 o 
  -8   6   7      133.44      118.07     12.24 o 
  -7   6   7     1768.52     1853.90     28.48 o 
  -6   6   7       13.99       18.62      4.65 o 
  -5   6   7       11.29        7.88      4.12 o 
  -4   6   7     1649.16     1638.72     30.39 o 
  -3   6   7     1476.38     1445.24     24.98 o 
  -2   6   7      592.53      600.68     15.82 o 
  -1   6   7       97.90      103.67      9.19 o 
   0   6   7     1479.60     1537.99     29.19 o 
   1   6   7       54.06       50.47      9.15 o 
   2   6   7      355.91      369.21     21.89 o 
   3   6   7       49.08       39.13     11.48 o 
   4   6   7        8.27        2.02     11.31 o 
   5   6   7      132.80      116.70     23.75 o 
   6   6   7        4.83      -14.56     14.56 o 
 -16   7   7       87.40      106.37     24.42 o 
 -15   7   7        4.48       16.08     16.23 o 
 -14   7   7        0.18       -2.04      7.58 o 
 -13   7   7      166.26      142.99     12.54 o 
 -12   7   7     1113.84     1099.05     36.56 o 
 -11   7   7       24.36       31.24      8.02 o 
 -10   7   7     1887.53     1904.36     37.20 o 
  -9   7   7      296.71      297.79     14.44 o 
  -8   7   7     1101.52     1099.65     24.40 o 
  -7   7   7       66.96       74.92      9.31 o 
  -6   7   7      140.23      152.63     13.81 o 
  -5   7   7     1720.24     1711.04     38.47 o 
  -4   7   7       19.95       16.58      7.78 o 
  -3   7   7     1665.71     1657.70     32.33 o 
  -2   7   7       19.92        0.30      6.80 o 
  -1   7   7      126.71      119.82     12.19 o 
   0   7   7       69.10       36.09      8.84 o 
   1   7   7      164.04      158.25     16.96 o 
   2   7   7      184.80      191.45     25.70 o 
   3   7   7      108.45       89.06     21.66 o 
   4   7   7      478.19      586.16     42.20 o 
   5   7   7      384.91      373.31     40.27 o 
 -16   8   7        2.28        4.65     15.84 o 
 -15   8   7        4.25       19.18     15.93 o 
 -14   8   7        8.96       23.83      9.57 o 
 -13   8   7      180.16      196.03     17.16 o 
 -12   8   7      134.78      143.23     12.88 o 
 -11   8   7      583.93      628.51     20.57 o 
 -10   8   7       89.17       71.38     12.01 o 
  -9   8   7      116.52      122.06     10.83 o 
  -8   8   7     1717.55     1630.79     37.33 o 
  -7   8   7      118.50      126.55     12.24 o 
  -6   8   7      252.97      256.97     22.38 o 
  -5   8   7      179.54      231.09     28.73 o 
  -4   8   7       42.41       45.11     10.50 o 
  -3   8   7      756.25      788.18     25.62 o 
  -2   8   7       85.86       83.40     11.30 o 
  -1   8   7       62.66       54.72     10.28 o 
   0   8   7       10.62        4.66      7.48 o 
   1   8   7       53.79       61.81     18.06 o 
   2   8   7       15.33       39.93     15.52 o 
   3   8   7      380.27      345.35     37.02 o 
   4   8   7      286.36      293.71     36.30 o 
 -15   9   7        3.13       16.69     11.79 o 
 -14   9   7       83.16       70.15     13.78 o 
 -13   9   7      126.85      123.02     14.85 o 
 -12   9   7       60.56       62.19     11.80 o 
 -11   9   7      590.67      527.58     24.77 o 
 -10   9   7        0.68       13.69     14.79 o 
  -9   9   7      680.36      662.78     24.11 o 
  -8   9   7      185.86      219.00     36.01 o 
  -7   9   7      248.13      214.15     21.05 o 
  -6   9   7     1578.30     1509.26     47.79 o 
  -5   9   7       26.18       14.28     11.33 o 
  -4   9   7     1155.53     1180.56     32.82 o 
  -3   9   7        3.22        7.39      8.25 o 
  -2   9   7      189.71      181.50     22.18 o 
  -1   9   7       14.84       16.37      8.75 o 
   0   9   7       23.33       19.20     19.65 o 
   1   9   7        1.92       17.54     14.88 o 
   2   9   7      126.75      187.03     27.77 o 
   3   9   7      470.58      435.56     39.07 o 
 -15  10   7       62.57       68.38     15.66 o 
 -14  10   7       28.91       19.49     12.56 o 
 -13  10   7       92.15       82.84     13.77 o 
 -12  10   7       16.63        7.77      9.79 o 
 -11  10   7      304.25      365.54     23.38 o 
 -10  10   7        1.27        4.66     10.60 o 
  -9  10   7        9.08       16.76     21.37 o 
  -8  10   7        1.29       13.05      7.84 o 
  -7  10   7      103.34       75.36     33.98 o 
  -6  10   7       56.28       78.73     16.34 o 
  -5  10   7      629.58      694.63     33.81 o 
  -4  10   7       52.44       49.03     11.57 o 
  -3  10   7     1338.81     1506.95     39.13 o 
  -2  10   7       72.14       49.95     12.18 o 
  -1  10   7       25.37        5.29      9.02 o 
   0  10   7       37.27       53.83     13.25 o 
   1  10   7       18.33       24.04     16.25 o 
   2  10   7      147.30      139.74     24.17 o 
 -14  11   7      130.24      175.44     18.47 o 
 -13  11   7       21.17        7.68     14.28 o 
 -12  11   7      554.23      603.30     26.81 o 
 -11  11   7        1.13        0.43      9.92 o 
 -10  11   7       74.81       70.75     16.40 o 
  -9  11   7        3.65       -2.88     10.21 o 
  -8  11   7       59.61       73.46     24.18 o 
  -7  11   7       24.02       27.15     14.08 o 
  -6  11   7      293.54      303.90     27.01 o 
  -5  11   7       27.02       20.38     10.68 o 
  -4  11   7      187.11      172.90     17.35 o 
  -3  11   7      102.09       84.57     13.76 o 
  -2  11   7      302.78      331.66     22.47 o 
  -1  11   7      116.59      115.82     18.39 o 
   0  11   7      138.98      206.85     31.19 o 
 -13  12   7      194.18      215.86     20.43 o 
 -12  12   7      122.56      103.92     24.26 o 
 -11  12   7       42.23       31.41     15.97 o 
 -10  12   7       68.79      103.46     18.76 o 
  -9  12   7        6.22      -14.58     15.97 o 
  -8  12   7      199.76      181.23     22.69 o 
  -7  12   7       35.02       60.63     17.15 o 
  -6  12   7      137.89      120.54     20.76 o 
  -5  12   7       41.93       48.33     13.02 o 
  -4  12   7       33.40       48.16     12.66 o 
  -3  12   7        2.28        8.76     10.57 o 
  -2  12   7        6.07       14.85     11.07 o 
  -1  12   7      293.30      266.56     26.20 o 
 -11  13   7      121.63      104.56     22.74 o 
 -10  13   7      183.14      166.45     22.86 o 
  -9  13   7       38.73        0.93     11.67 o 
  -8  13   7      178.75      184.41     34.29 o 
  -7  13   7       91.42      149.75     22.98 o 
  -6  13   7       77.93       97.29     15.97 o 
  -5  13   7       31.05       15.21     16.24 o 
  -4  13   7       11.43       14.78     14.80 o 
   2 -17   8      230.18      233.00     49.21 o 
  -2 -16   8       11.48       20.84     11.28 o 
  -1 -16   8      115.83       71.21     18.57 o 
   0 -16   8        1.96       -1.01      6.31 o 
   1 -16   8      158.17      146.41     17.91 o 
   2 -16   8       15.69       32.32     20.78 o 
   3 -16   8      135.30      157.87     17.07 o 
   4 -16   8        8.26        8.50     10.63 o 
   5 -16   8       96.43       91.20     13.18 o 
   6 -16   8      163.82      141.55     15.23 o 
  -5 -15   8      123.34      103.48     15.34 o 
  -4 -15   8       32.92       26.80     11.61 o 
  -3 -15   8      115.08      119.31     13.50 o 
  -2 -15   8        0.20       10.42      8.08 o 
  -1 -15   8      361.28      370.44     21.59 o 
   0 -15   8        1.60        4.79      6.93 o 
   1 -15   8       61.59       50.25      9.09 o 
   2 -15   8       83.24       89.97     10.92 o 
   3 -15   8        0.69        6.01      7.36 o 
   4 -15   8        4.52        8.35      7.97 o 
   5 -15   8      102.12      114.25     11.99 o 
   6 -15   8       41.75       33.85      9.22 o 
   7 -15   8      211.14      210.16     14.38 o 
   8 -15   8       25.53       13.22     12.81 o 
  -6 -14   8        9.18       15.44     10.56 o 
  -5 -14   8        5.13       11.51      8.50 o 
  -4 -14   8       64.13       64.18     11.06 o 
  -3 -14   8       12.57        3.95      7.94 o 
  -2 -14   8      151.43      144.89     14.51 o 
  -1 -14   8        0.71       -3.31      7.14 o 
   0 -14   8      424.36      415.70     24.99 o 
   1 -14   8       49.75       61.73     10.40 o 
   2 -14   8      507.16      511.84     18.53 o 
   3 -14   8       12.70        8.41      7.52 o 
   4 -14   8       20.02        8.96      7.30 o 
   5 -14   8       96.54       93.17     12.65 o 
   6 -14   8        3.24        1.51      6.94 o 
   7 -14   8       40.44       55.39      9.57 o 
   8 -14   8       87.49       80.00     11.33 o 
   9 -14   8       13.48        4.10     11.88 o 
  -7 -13   8       63.41       78.08     11.43 o 
  -6 -13   8      100.47       91.71     11.73 o 
  -5 -13   8       31.03       32.33      8.95 o 
  -4 -13   8      121.19      100.22     13.11 o 
  -3 -13   8      479.19      439.66     20.64 o 
  -2 -13   8      201.14      187.46     16.11 o 
  -1 -13   8      922.20      936.55     25.11 o 
   0 -13   8      107.23       81.66     12.23 o 
   1 -13   8      114.90      127.95     12.75 o 
   2 -13   8       30.88       42.05      9.70 o 
   3 -13   8      376.86      389.92     17.21 o 
   4 -13   8      194.53      203.04     12.98 o 
   5 -13   8       20.97       20.65      8.03 o 
   6 -13   8      311.93      343.01     14.68 o 
   7 -13   8       17.86       22.82      6.44 o 
   8 -13   8      167.08      171.35     13.77 o 
   9 -13   8        1.11       -6.69      9.03 o 
  -8 -12   8      254.48      268.43     17.98 o 
  -7 -12   8       62.55       58.71     17.15 o 
  -6 -12   8      136.56      127.54     12.81 o 
  -5 -12   8        2.29        0.04      6.77 o 
  -4 -12   8       84.55       87.75     10.88 o 
  -3 -12   8      192.78      169.80     13.53 o 
  -2 -12   8       67.01       78.57      9.85 o 
  -1 -12   8      188.42      194.93     17.02 o 
   0 -12   8       93.32       91.25     22.29 o 
   1 -12   8      885.06      938.99     33.80 o 
   2 -12   8     1017.24     1000.66     23.40 o 
   3 -12   8        0.30        0.75      6.46 o 
   4 -12   8      622.14      668.46     18.18 o 
   5 -12   8      543.57      597.29     17.11 o 
   6 -12   8      608.96      586.22     18.81 o 
   7 -12   8       29.92       27.73      7.78 o 
   8 -12   8       34.18       28.40     18.91 o 
   9 -12   8        0.88       12.57      8.44 o 
  10 -12   8       22.21       26.57      9.11 o 
  -9 -11   8      265.32      217.40     33.44 o 
  -8 -11   8      198.59      210.93     15.83 o 
  -7 -11   8      266.52      269.84     19.26 o 
  -6 -11   8       64.05       58.24     21.61 o 
  -5 -11   8       17.50       10.22      8.63 o 
  -4 -11   8     1341.30     1322.05     33.76 o 
  -3 -11   8       97.57      108.89     12.47 o 
  -2 -11   8      429.72      459.40     20.52 o 
  -1 -11   8       62.51       68.69      9.30 o 
   0 -11   8        0.72       -4.53      5.26 o 
   1 -11   8       51.43       55.66      6.62 o 
   2 -11   8      176.29      189.48     17.41 o 
   3 -11   8      851.77      861.11     30.24 o 
   4 -11   8     1082.54     1116.79     42.22 o 
   5 -11   8      315.85      342.48     18.73 o 
   6 -11   8       29.76       51.33     10.99 o 
   7 -11   8      197.08      183.83     14.43 o 
   8 -11   8       24.40       16.04     12.16 o 
   9 -11   8       36.45       38.57      8.03 o 
  10 -11   8        3.32       -0.17      7.03 o 
 -10 -10   8      334.36      314.44     37.87 o 
  -9 -10   8       14.36       26.97     12.37 o 
  -8 -10   8       63.50       46.84     10.76 o 
  -7 -10   8       52.90       51.64     12.26 o 
  -6 -10   8      498.99      467.62     21.95 o 
  -5 -10   8     2089.16     2054.97     37.92 o 
  -4 -10   8      232.95      230.16     13.87 o 
  -3 -10   8      242.22      237.58     14.22 o 
  -2 -10   8       56.74       48.65     12.65 o 
  -1 -10   8      223.03      259.68     15.03 o 
   0 -10   8      300.36      299.24     12.27 o 
   1 -10   8        8.61       10.28      5.58 o 
   2 -10   8       41.14       36.42      5.76 o 
   3 -10   8      102.39      110.78     10.00 o 
   4 -10   8     1656.10     1729.53     78.32 o 
   5 -10   8       25.85       30.00      7.88 o 
   6 -10   8     1721.17     1759.30     30.36 o 
   7 -10   8       94.98       78.00      8.07 o 
   8 -10   8      109.11      105.30      9.59 o 
   9 -10   8       77.72       51.16      9.82 o 
  10 -10   8       65.69       44.41      8.90 o 
  11 -10   8       50.03       31.46     11.05 o 
 -11  -9   8      114.41      117.18     24.83 o 
 -10  -9   8       44.33       44.78     18.62 o 
  -9  -9   8      170.05      181.67     14.07 o 
  -8  -9   8      169.24      177.33     15.30 o 
  -7  -9   8      266.47      250.25     16.97 o 
  -6  -9   8      629.89      632.69     22.31 o 
  -5  -9   8       85.75       89.40      9.35 o 
  -4  -9   8      618.70      583.68     17.78 o 
  -3  -9   8      778.43      786.10     19.90 o 
  -2  -9   8      416.82      384.13     12.67 o 
  -1  -9   8      230.46      217.32     10.26 o 
   0  -9   8        2.77        2.08      4.46 o 
   1  -9   8      331.02      344.28      9.67 o 
   2  -9   8        1.43       17.03      6.54 o 
   3  -9   8       82.25       88.32      8.57 o 
   4  -9   8       40.01       57.72      7.87 o 
   5  -9   8      132.96      157.88     17.35 o 
   6  -9   8      194.57      185.96     14.68 o 
   7  -9   8      295.14      279.77     16.59 o 
   8  -9   8      138.43      116.63     10.14 o 
   9  -9   8      144.32      140.48     13.08 o 
  10  -9   8      107.40      132.92     23.67 o 
  11  -9   8      131.22      110.76     14.71 o 
 -12  -8   8        1.58        2.48     12.38 o 
 -11  -8   8      222.46      242.02     34.34 o 
 -10  -8   8       78.41       79.49     22.87 o 
  -9  -8   8       39.74       22.79      7.98 o 
  -8  -8   8        1.61        5.75      7.30 o 
  -7  -8   8      318.52      363.75     19.70 o 
  -6  -8   8       93.01      100.93      9.87 o 
  -5  -8   8      929.49      954.78     28.69 o 
  -4  -8   8      405.59      412.06     13.17 o 
  -3  -8   8       33.85       32.78      7.97 o 
  -1  -8   8      614.79      607.96     14.32 o 
   0  -8   8      256.37      248.72      8.27 o 
   1  -8   8      657.51      713.82     19.31 o 
   2  -8   8       35.56       47.19      5.77 o 
   3  -8   8     1081.56     1092.92     26.59 o 
   4  -8   8       31.85       25.11      6.82 o 
   5  -8   8      265.08      261.71      9.61 o 
   6  -8   8       20.65       38.81     13.52 o 
   7  -8   8      146.41      134.01      9.97 o 
   8  -8   8      225.54      240.80     18.16 o 
   9  -8   8      100.08      119.17     13.27 o 
  10  -8   8      122.05      120.33     14.53 o 
  11  -8   8        1.10       -9.41      9.41 o 
 -13  -7   8       13.50       19.05     16.27 o 
 -12  -7   8      131.34       97.57     25.28 o 
 -11  -7   8      195.16      124.36     25.39 o 
 -10  -7   8      111.64      112.79     22.93 o 
  -9  -7   8       73.64       75.52      9.19 o 
  -8  -7   8      172.29      168.82     11.86 o 
  -7  -7   8        2.35       -3.81      5.06 o 
  -6  -7   8        0.92       -0.07      5.30 o 
  -5  -7   8       63.78       78.40      7.12 o 
  -4  -7   8       96.37       95.90      8.12 o 
  -3  -7   8      160.75      179.54      8.94 o 
  -2  -7   8     1219.49     1245.73     21.10 o 
  -1  -7   8      629.46      623.42     11.51 o 
   0  -7   8     3540.90     3665.80     34.64 o 
   1  -7   8      317.24      328.42     11.02 o 
   2  -7   8      475.08      449.82     12.81 o 
   3  -7   8        0.06       -0.28      3.64 o 
   4  -7   8      260.33      263.20     11.97 o 
   5  -7   8      115.51      130.75      8.23 o 
   6  -7   8      135.49      129.40      9.11 o 
   7  -7   8      165.86      163.53     11.01 o 
   8  -7   8       18.25       16.71      8.35 o 
   9  -7   8       68.04       47.67     11.18 o 
  10  -7   8       89.06       91.79     13.85 o 
  11  -7   8       67.34       75.17     14.49 o 
 -13  -6   8      310.52      285.94     38.67 o 
 -12  -6   8       40.19       17.03     17.37 o 
 -11  -6   8      820.57      747.26     46.66 o 
 -10  -6   8      149.44      157.60     11.73 o 
  -9  -6   8     1001.00      984.82     23.62 o 
  -8  -6   8       24.80       23.34      6.64 o 
  -7  -6   8        1.98        6.50      5.32 o 
  -6  -6   8      833.49      902.43     20.98 o 
  -5  -6   8      123.09      130.43      8.42 o 
  -4  -6   8       32.50       41.83      5.60 o 
  -3  -6   8      182.91      198.78     10.31 o 
  -2  -6   8      506.98      506.92     10.44 o 
  -1  -6   8      275.65      235.75      6.37 o 
   0  -6   8     1196.27     1198.88     20.12 o 
   1  -6   8     2105.38     1947.35     31.72 o 
   2  -6   8        0.75        0.64      3.23 o 
   3  -6   8     1706.00     1694.63     24.31 o 
   4  -6   8      497.74      482.19     11.45 o 
   5  -6   8        2.91        2.22      4.01 o 
   6  -6   8       46.12       33.35      5.90 o 
   7  -6   8       15.29       23.26      7.92 o 
   8  -6   8        7.00       17.57     15.88 o 
   9  -6   8       89.26       94.44     19.77 o 
  10  -6   8       11.37       -2.01      9.38 o 
  11  -6   8        4.45       -1.19     10.47 o 
 -14  -5   8      159.17      159.45     29.80 o 
 -13  -5   8       61.87       38.78     17.80 o 
 -12  -5   8       52.58       82.74     22.85 o 
 -11  -5   8       32.86       30.82     10.80 o 
 -10  -5   8      220.39      197.92     17.31 o 
  -9  -5   8        0.68       -0.25      5.37 o 
  -8  -5   8      612.27      623.78     20.27 o 
  -7  -5   8      414.84      385.30     12.81 o 
  -6  -5   8     1283.72     1205.44     21.77 o 
  -5  -5   8        5.16        1.75      3.47 o 
  -4  -5   8        8.01       16.26      4.35 o 
  -3  -5   8       25.97       39.40      4.11 o 
  -2  -5   8      165.89      153.72      5.19 o 
  -1  -5   8     1267.15     1280.40     17.81 o 
   0  -5   8      876.85      777.80     11.54 o 
   1  -5   8      768.62      745.28     14.05 o 
   2  -5   8      454.99      428.82     16.22 o 
   3  -5   8     1082.68     1103.95     12.69 o 
   4  -5   8      755.72      724.32     12.43 o 
   5  -5   8      384.08      380.20     15.82 o 
   6  -5   8      524.07      544.73     28.63 o 
   7  -5   8        1.22        2.83      7.26 o 
   8  -5   8      479.72      481.92     23.00 o 
   9  -5   8        5.15       10.88      9.11 o 
  10  -5   8       26.01       18.63     11.55 o 
  11  -5   8        5.86       16.82     12.43 o 
 -13  -4   8       11.31       -2.55     15.49 o 
 -12  -4   8        7.37        1.84     13.88 o 
 -11  -4   8      190.23      199.09     14.81 o 
 -10  -4   8       47.47       43.27      7.27 o 
  -9  -4   8     1924.63     1838.40     29.75 o 
  -8  -4   8     1887.26     1839.41     29.17 o 
  -7  -4   8     2022.11     1940.26     29.41 o 
  -6  -4   8      169.47      174.77      9.13 o 
  -5  -4   8      252.20      272.43      9.83 o 
  -4  -4   8      260.78      271.85      9.34 o 
  -3  -4   8       38.61       37.04      3.61 o 
  -2  -4   8      711.87      728.53      9.82 o 
  -1  -4   8      715.53      748.07      9.85 o 
   0  -4   8      579.78      544.37      8.44 o 
   1  -4   8        9.36        5.88      2.19 o 
   2  -4   8      435.88      384.05      6.90 o 
   3  -4   8     1026.92     1002.76     13.00 o 
   4  -4   8      245.67      225.18      8.92 o 
   5  -4   8      859.85      806.69     21.17 o 
   6  -4   8        0.21       -5.84      6.09 o 
   7  -4   8      890.41      837.68     27.43 o 
   8  -4   8      153.41      166.93     15.88 o 
   9  -4   8      454.70      489.98     24.51 o 
  10  -4   8        1.53        8.14     11.18 o 
  11  -4   8       68.52       59.29     19.83 o 
 -14  -3   8      153.83      121.44     28.17 o 
 -13  -3   8       66.21       89.63     23.27 o 
 -12  -3   8      166.20      116.96     24.31 o 
 -11  -3   8       15.83       12.69      6.79 o 
 -10  -3   8      564.34      543.98     16.66 o 
  -9  -3   8       36.48       37.69      6.10 o 
  -8  -3   8      511.72      494.73     13.82 o 
  -7  -3   8      435.62      438.50     12.51 o 
  -6  -3   8      308.31      290.26     10.32 o 
  -5  -3   8      325.66      408.61      9.84 o 
  -4  -3   8     1359.64     1332.46     19.86 o 
  -3  -3   8        3.22       17.49      2.54 o 
  -2  -3   8     1404.46     1451.53     16.48 o 
  -1  -3   8      105.57       92.15      3.97 o 
   0  -3   8     1424.44     1432.71     15.73 o 
   1  -3   8      353.67      351.62      9.56 o 
   2  -3   8       26.22       23.29      2.97 o 
   3  -3   8       52.83       48.67      4.35 o 
   4  -3   8     1101.16     1044.62     39.94 o 
   5  -3   8      435.26      452.34     18.81 o 
   6  -3   8      902.24      865.76     56.99 o 
   7  -3   8      230.49      289.53     19.51 o 
   8  -3   8      773.33      803.67     29.93 o 
   9  -3   8       20.40       20.19     10.89 o 
  10  -3   8      172.47      159.89     18.90 o 
 -15  -2   8      123.61       97.79     26.07 o 
 -14  -2   8       13.75       20.82     17.09 o 
 -13  -2   8       78.38      111.19     22.78 o 
 -12  -2   8      182.92      189.78     28.00 o 
 -11  -2   8      284.81      300.10     15.21 o 
 -10  -2   8      417.36      391.97     13.71 o 
  -9  -2   8     1844.20     1820.55     46.49 o 
  -8  -2   8       82.49      116.91      8.44 o 
  -7  -2   8       85.95       98.44      6.95 o 
  -6  -2   8       54.87       57.23      4.73 o 
  -5  -2   8     1316.09     1421.42     19.28 o 
  -4  -2   8     7718.48     7833.83     69.32 o 
  -3  -2   8      158.29      163.99      5.47 o 
  -2  -2   8      311.24      266.52      7.08 o 
  -1  -2   8     1474.75     1322.55     14.83 o 
   0  -2   8      332.49      335.32      6.76 o 
   1  -2   8      566.86      507.97      9.61 o 
   2  -2   8       42.39       48.18      3.92 o 
   3  -2   8      378.52      337.16     10.17 o 
   4  -2   8      128.53      108.74     10.97 o 
   5  -2   8     1134.87     1227.63     44.50 o 
   6  -2   8      468.00      471.37     53.92 o 
   7  -2   8      322.42      320.37     19.76 o 
   8  -2   8        0.17       -8.35      8.35 o 
   9  -2   8       84.51       78.84     15.13 o 
  10  -2   8        0.23       -4.88     12.02 o 
 -15  -1   8       14.22       20.49     18.02 o 
 -14  -1   8      724.15      722.15     47.26 o 
 -13  -1   8      935.82     1000.55     53.34 o 
 -12  -1   8        0.96        4.43      9.51 o 
 -11  -1   8      677.05      690.65     19.62 o 
 -10  -1   8        5.00       10.95      4.93 o 
  -9  -1   8      306.62      324.72     11.63 o 
  -8  -1   8      302.81      306.27     11.07 o 
  -7  -1   8       30.65       41.52      4.72 o 
  -6  -1   8      128.07      138.35      6.59 o 
  -5  -1   8      149.73      139.79      5.26 o 
  -4  -1   8      639.34      522.23      8.98 o 
  -3  -1   8       34.67       35.26      3.08 o 
  -2  -1   8     3743.33     3563.26     32.88 o 
  -1  -1   8      962.64      893.19     16.44 o 
   0  -1   8     1081.61     1025.91     18.25 o 
   1  -1   8      170.98      184.89     10.84 o 
   2  -1   8        3.59        3.12      3.57 o 
   3  -1   8      692.81      699.19     19.89 o 
   4  -1   8      198.09      166.33     23.36 o 
   5  -1   8      286.14      295.40     18.93 o 
   6  -1   8        0.62        0.35      7.45 o 
   7  -1   8        5.81        6.59      9.15 o 
   8  -1   8       15.91       13.28     10.60 o 
   9  -1   8        2.94       -0.71     10.31 o 
  10  -1   8      125.51      149.83     19.94 o 
 -16   0   8        0.01       21.08     17.05 o 
 -15   0   8        5.20       25.79     17.20 o 
 -14   0   8       89.58       63.27     20.45 o 
 -13   0   8       45.29       74.88     20.60 o 
 -12   0   8     1801.39     1825.89     39.15 o 
 -11   0   8      396.11      418.43     15.42 o 
 -10   0   8     2230.49     2274.86     33.30 o 
  -9   0   8       97.30      113.82      6.67 o 
  -8   0   8       91.27       98.89      6.07 o 
  -7   0   8      361.44      349.37      9.03 o 
  -6   0   8        1.33        3.18      2.73 o 
  -5   0   8      421.45      397.44      8.51 o 
  -4   0   8      167.23      168.31      8.46 o 
  -3   0   8     1971.00     2041.56     21.34 o 
  -2   0   8        7.47       17.12      3.15 o 
  -1   0   8     1584.66     1605.43     22.92 o 
   0   0   8      450.68      478.01     12.54 o 
   1   0   8      104.13       79.76      6.23 o 
   2   0   8      269.49      255.30      9.76 o 
   3   0   8      155.01      157.23     13.48 o 
   4   0   8        9.00        9.99      8.68 o 
   5   0   8        3.93        6.13      7.61 o 
   6   0   8       46.81       23.21      9.36 o 
   7   0   8       66.91       60.62     16.17 o 
   8   0   8       46.35       61.79     13.83 o 
   9   0   8       52.51       34.12     13.82 o 
 -16   1   8        0.87       20.00     19.25 o 
 -15   1   8        6.35       -7.50     14.89 o 
 -14   1   8       51.45       50.60     17.79 o 
 -13   1   8      611.46      675.06     28.70 o 
 -12   1   8      394.85      436.29     18.94 o 
 -11   1   8       28.10       22.49      7.88 o 
 -10   1   8      647.53      666.28     14.57 o 
  -9   1   8     1096.33     1074.61     17.09 o 
  -8   1   8        5.68        5.41      3.12 o 
  -7   1   8      899.79      892.53     15.72 o 
  -6   1   8       12.09        7.83      3.99 o 
  -5   1   8      239.68      204.10      6.47 o 
  -4   1   8     1106.55     1123.48     14.45 o 
  -3   1   8     1447.14     1396.88     18.64 o 
  -2   1   8       27.64       32.29      4.52 o 
  -1   1   8      450.47      451.69     11.64 o 
   0   1   8      267.18      252.64      9.34 o 
   1   1   8       36.78       40.21      5.12 o 
   2   1   8      517.19      528.23     16.11 o 
   3   1   8      124.75       92.51     11.76 o 
   4   1   8      519.20      525.22     38.47 o 
   5   1   8      170.41      164.30     16.26 o 
   6   1   8      216.60      232.58     19.66 o 
   7   1   8       10.33       24.46     10.68 o 
   8   1   8        1.21        3.20     12.38 o 
   9   1   8      154.60      189.05     35.65 o 
 -16   2   8       32.66       25.34     15.94 o 
 -15   2   8       22.84       34.59     19.02 o 
 -14   2   8       58.23       49.41     18.75 o 
 -13   2   8     1245.81     1331.34     39.58 o 
 -12   2   8        2.39       -3.13      6.80 o 
 -11   2   8      730.35      746.93     23.47 o 
 -10   2   8     1137.28     1199.71     29.29 o 
  -9   2   8      152.32      164.31      8.04 o 
  -8   2   8      670.61      646.26     13.48 o 
  -7   2   8        9.70        2.55      3.25 o 
  -6   2   8      510.60      477.70     13.82 o 
  -5   2   8        4.87        4.67      3.07 o 
  -4   2   8     3449.47     3366.61     32.38 o 
  -3   2   8       92.07       72.96      6.02 o 
  -2   2   8      333.82      331.23     10.54 o 
  -1   2   8     1127.83     1121.33     19.62 o 
   0   2   8        1.34        1.49      4.03 o 
   1   2   8      208.18      227.43     11.01 o 
   2   2   8     1360.93     1341.81     28.92 o 
   3   2   8      150.55      182.13     15.92 o 
   4   2   8      140.58      130.90     22.21 o 
   5   2   8      585.69      575.11     26.69 o 
   6   2   8      122.06      134.55     16.77 o 
   7   2   8        5.96       13.72     10.77 o 
   8   2   8      545.30      691.60     32.92 o 
 -16   3   8       65.96       84.40     23.61 o 
 -15   3   8      139.63      148.57     27.48 o 
 -14   3   8      655.13      648.23     42.71 o 
 -13   3   8     1049.68     1092.57     43.29 o 
 -12   3   8        1.75        4.83      7.35 o 
 -11   3   8      247.71      227.38     15.38 o 
 -10   3   8      160.06      171.50     13.34 o 
  -9   3   8       57.71       60.13      6.17 o 
  -8   3   8      275.46      301.76      9.63 o 
  -7   3   8     2593.17     2610.37     29.80 o 
  -6   3   8      100.22      109.58     10.39 o 
  -5   3   8     1890.71     1748.54     21.98 o 
  -4   3   8     1040.13     1020.07     17.23 o 
  -3   3   8      155.72      182.54      9.93 o 
  -2   3   8      245.03      243.33     10.06 o 
  -1   3   8       51.12       48.79      5.87 o 
   0   3   8      905.79      888.01     18.19 o 
   1   3   8        4.81       -4.57      5.74 o 
   2   3   8      203.86      226.19     17.44 o 
   3   3   8       47.54       46.37     10.96 o 
   4   3   8       30.58       17.67      9.85 o 
   5   3   8      243.42      241.76     20.92 o 
   6   3   8        1.54       13.71     11.07 o 
   7   3   8      198.90      190.02     20.84 o 
   8   3   8      174.38      191.80     21.72 o 
 -16   4   8      381.58      398.43     37.15 o 
 -15   4   8      132.55      175.71     27.09 o 
 -14   4   8      406.10      442.92     24.76 o 
 -13   4   8        3.39       -3.31      7.45 o 
 -12   4   8       23.22       28.70      9.15 o 
 -11   4   8        4.83        6.31      7.25 o 
 -10   4   8       12.95       15.74      7.37 o 
  -9   4   8        9.62        4.46      5.93 o 
  -8   4   8     1222.96     1192.47     24.86 o 
  -7   4   8      263.75      261.80      8.76 o 
  -6   4   8      929.75      909.23     15.83 o 
  -5   4   8     1380.56     1503.28     24.91 o 
  -4   4   8     1381.05     1389.85     23.38 o 
  -3   4   8      415.63      376.26     12.43 o 
  -2   4   8     1530.03     1560.87     30.07 o 
  -1   4   8     1102.02     1077.60     20.74 o 
   0   4   8     1956.33     1973.34     32.78 o 
   1   4   8     1187.75     1196.47     24.18 o 
   2   4   8      163.43      170.53     16.34 o 
   3   4   8       74.37       75.75     30.57 o 
   4   4   8        2.94       -8.66      8.66 o 
   5   4   8       91.46      100.30     17.42 o 
   6   4   8      349.97      394.70     28.09 o 
   7   4   8       61.24       43.90     14.90 o 
 -16   5   8       34.74       53.29     19.69 o 
 -15   5   8      693.23      748.99     47.21 o 
 -14   5   8       33.28       16.71      9.49 o 
 -13   5   8      354.01      397.66     19.59 o 
 -12   5   8       45.65       50.10     10.04 o 
 -11   5   8       46.22       49.66      9.42 o 
 -10   5   8      244.53      224.38     14.74 o 
  -9   5   8        5.79        2.74      6.39 o 
  -8   5   8     1456.45     1497.34     68.12 o 
  -7   5   8        0.49        2.80      3.99 o 
  -6   5   8      940.08      931.27     16.46 o 
  -5   5   8       62.01       70.78      8.09 o 
  -4   5   8       88.25       92.66      8.15 o 
  -3   5   8     1533.71     1570.69     26.23 o 
  -2   5   8     1473.72     1510.80     25.83 o 
  -1   5   8     1501.85     1521.71     28.47 o 
   0   5   8       36.58       24.30      6.57 o 
   1   5   8      620.22      593.81     21.24 o 
   2   5   8        2.25       -4.28      7.93 o 
   3   5   8       20.02       43.73     17.27 o 
   4   5   8      166.62      174.03     18.84 o 
   5   5   8        0.01        6.52     10.96 o 
   6   5   8       36.82       41.74     14.52 o 
 -16   6   8      159.82      142.10     26.68 o 
 -15   6   8        3.44       22.79     16.74 o 
 -14   6   8        6.19        6.87      8.28 o 
 -13   6   8       36.33       30.65      9.64 o 
 -12   6   8      143.30      183.26     16.17 o 
 -11   6   8      773.45      815.15     49.08 o 
 -10   6   8      106.51       98.92     18.49 o 
  -9   6   8      490.72      512.06     19.62 o 
  -8   6   8     1228.68     1293.91     54.08 o 
  -7   6   8      620.84      555.46     54.77 o 
  -6   6   8     1480.70     1469.16     34.81 o 
  -5   6   8       79.96       71.60      8.24 o 
  -4   6   8      328.63      302.77     12.59 o 
  -3   6   8      302.58      300.82     15.56 o 
  -2   6   8      209.38      212.19     12.68 o 
  -1   6   8      385.10      387.28     15.33 o 
   0   6   8     1354.12     1351.16     28.07 o 
   1   6   8       13.18        7.87     12.48 o 
   2   6   8      242.07      219.46     19.79 o 
   3   6   8        1.03        8.91     11.50 o 
   4   6   8        0.71       -2.00     13.93 o 
   5   6   8      285.28      200.58     29.80 o 
 -16   7   8       24.82       42.35     19.77 o 
 -15   7   8        4.57        3.01     12.87 o 
 -14   7   8       37.89       39.09     12.10 o 
 -13   7   8      379.55      391.31     20.04 o 
 -12   7   8     1060.01     1076.63     31.61 o 
 -11   7   8       66.20       70.68     11.43 o 
 -10   7   8      208.11      231.69     23.12 o 
  -9   7   8     1112.01     1171.39     33.90 o 
  -8   7   8        1.78        5.00      6.40 o 
  -7   7   8      391.21      317.06     48.36 o 
  -6   7   8       33.12       63.90     13.54 o 
  -5   7   8       11.29       19.41      8.09 o 
  -4   7   8      227.87      219.75     13.11 o 
  -3   7   8      113.15      101.52     11.72 o 
  -2   7   8        8.00        5.97      7.23 o 
  -1   7   8      867.05      862.98     37.10 o 
   0   7   8       61.66       41.26     11.43 o 
   1   7   8      219.32      193.58     27.74 o 
   2   7   8       43.05       26.53     14.82 o 
   3   7   8      350.89      407.24     40.63 o 
   4   7   8      146.86      151.65     27.54 o 
 -16   8   8        0.26       27.19     16.66 o 
 -15   8   8       27.54       18.14     33.47 o 
 -14   8   8       20.36       21.84      9.61 o 
 -13   8   8        2.12        9.07     10.09 o 
 -12   8   8       30.70       23.29     15.43 o 
 -11   8   8      175.38      139.33     18.38 o 
 -10   8   8      325.74      325.80     30.64 o 
  -9   8   8      129.03      112.86     16.52 o 
  -8   8   8      939.85      885.60     50.66 o 
  -7   8   8       47.53       28.18     11.90 o 
  -6   8   8      652.36      684.16     37.54 o 
  -5   8   8       54.43       49.01     10.43 o 
  -4   8   8       53.82       57.17     10.77 o 
  -3   8   8      925.83      971.40     29.38 o 
  -2   8   8       29.69       34.43      9.85 o 
  -1   8   8      253.00      255.98     18.04 o 
   0   8   8        0.93        3.53      9.71 o 
   1   8   8      150.68      164.06     25.98 o 
   2   8   8      189.29      168.61     27.43 o 
   3   8   8        6.75        1.54     14.12 o 
 -15   9   8        1.27       18.56     13.12 o 
 -14   9   8        0.63        3.73     10.35 o 
 -13   9   8       14.22       36.85     11.19 o 
 -12   9   8        0.65       -4.65      9.19 o 
 -11   9   8      182.77      175.26     19.95 o 
 -10   9   8      226.75      240.78     23.10 o 
  -9   9   8       32.23        9.29     27.74 o 
  -8   9   8      709.56      637.46     31.73 o 
  -7   9   8       74.69       85.38     21.56 o 
  -6   9   8      624.46      655.67     43.63 o 
  -5   9   8      334.98      346.19     21.61 o 
  -4   9   8      780.17      844.62     28.53 o 
  -3   9   8       84.14       73.35     12.30 o 
  -2   9   8      148.60      159.95     15.45 o 
  -1   9   8       52.63       44.16     10.78 o 
   0   9   8       58.19       44.90     17.35 o 
   1   9   8       42.75       36.08     17.89 o 
   2   9   8       11.69        0.59     15.47 o 
 -15  10   8       72.10       90.04     14.83 o 
 -14  10   8        4.64       -6.23     21.57 o 
 -13  10   8      173.58      161.30     17.50 o 
 -12  10   8       11.51       41.13     16.27 o 
 -11  10   8       33.04       58.71     18.51 o 
 -10  10   8        2.79      -14.16     17.95 o 
  -9  10   8      295.70      316.82     26.33 o 
  -8  10   8      119.89       88.20     17.05 o 
  -7  10   8       86.57       92.14     18.04 o 
  -6  10   8      208.86      193.02     22.79 o 
  -5  10   8      360.56      393.13     22.34 o 
  -4  10   8      543.92      603.33     25.73 o 
  -3  10   8      281.25      253.41     19.80 o 
  -2  10   8      151.89      146.72     15.70 o 
  -1  10   8        1.58        9.34     15.82 o 
   0  10   8       11.25        5.05     14.59 o 
   1  10   8      133.02      134.03     26.05 o 
 -14  11   8      167.80      161.77     46.73 o 
 -13  11   8        3.35        0.12     14.78 o 
 -12  11   8      164.71      204.89     25.33 o 
 -11  11   8       12.69        5.66     37.47 o 
 -10  11   8        1.24      -11.11     11.11 o 
  -9  11   8       27.78        4.18      8.32 o 
  -8  11   8       39.90       18.04     12.26 o 
  -7  11   8       35.60       17.96     14.52 o 
  -6  11   8      188.50      227.32     23.22 o 
  -5  11   8      142.24      146.52     17.06 o 
  -4  11   8       10.12       14.00     11.23 o 
  -3  11   8      417.03      436.51     32.32 o 
  -2  11   8       44.99       34.99     12.43 o 
  -1  11   8       10.95        6.41     12.62 o 
 -12  12   8      117.74      111.87     22.03 o 
 -11  12   8       64.01       -4.26     18.27 o 
 -10  12   8        1.24       -0.05     11.82 o 
  -9  12   8       60.88       48.49     22.91 o 
  -8  12   8       51.35       52.97     17.77 o 
  -7  12   8        5.40        6.22     15.38 o 
  -6  12   8      123.72      141.73     17.58 o 
  -5  12   8       84.04       87.18     15.34 o 
  -4  12   8        4.49        4.65     11.03 o 
  -3  12   8        0.56       10.58     11.76 o 
 -10  13   8       56.69       57.81     32.16 o 
  -9  13   8       34.64       45.37     16.33 o 
  -8  13   8      302.46      327.22     56.29 o 
  -7  13   8      185.19      167.63     19.13 o 
  -2 -16   9       10.64       -2.48      9.55 o 
  -1 -16   9        9.96        9.84      9.70 o 
   0 -16   9        3.63        9.78     12.80 o 
   1 -16   9      155.93      170.54     14.47 o 
   2 -16   9        0.40        7.70      7.65 o 
   3 -16   9      104.69      109.65     12.70 o 
   4 -16   9        1.79       10.47      9.77 o 
   5 -16   9      176.90      201.09     16.86 o 
  -5 -15   9       81.94       81.77     14.21 o 
  -4 -15   9      139.77      146.77     17.11 o 
  -3 -15   9       28.26       24.52      9.48 o 
  -2 -15   9        0.43       -6.97      7.80 o 
  -1 -15   9      388.20      348.36     21.06 o 
   0 -15   9        6.97       13.18      6.89 o 
   1 -15   9      154.21      141.49     16.30 o 
   2 -15   9       11.55       -0.30      7.18 o 
   3 -15   9       35.09       38.93     11.82 o 
   4 -15   9        0.74       -6.23      6.94 o 
   5 -15   9        2.63        1.27      7.60 o 
   6 -15   9       99.48      109.73     15.03 o 
   7 -15   9       89.08      108.14     16.08 o 
  -6 -14   9       12.51       24.75     12.86 o 
  -5 -14   9      158.45      132.87     24.06 o 
  -4 -14   9        8.17        8.39      8.47 o 
  -3 -14   9       27.03       25.12     10.19 o 
  -2 -14   9      438.01      458.18     19.32 o 
  -1 -14   9      151.34       85.40     25.39 o 
   0 -14   9      528.20      534.64     35.14 o 
   1 -14   9      189.82      175.50     23.48 o 
   2 -14   9      439.41      475.27     18.01 o 
   3 -14   9      153.52      130.13     11.84 o 
   4 -14   9        3.20        4.30      7.43 o 
   5 -14   9        3.26       -3.92      6.44 o 
   6 -14   9       36.97       46.35     11.68 o 
   7 -14   9      155.06      156.08     13.28 o 
   8 -14   9       27.99       23.80      9.36 o 
  -8 -13   9      131.85      112.21     15.90 o 
  -7 -13   9      177.85      161.56     20.00 o 
  -6 -13   9      143.64      120.39     14.87 o 
  -5 -13   9       65.67       43.67      9.96 o 
  -4 -13   9       41.99       38.27      9.24 o 
  -3 -13   9     1001.81     1028.17     27.85 o 
  -2 -13   9      165.17      151.30     13.08 o 
  -1 -13   9      395.52      369.73     19.93 o 
   0 -13   9        5.74       -3.43      8.01 o 
   1 -13   9       70.75       88.39     11.28 o 
   2 -13   9      398.89      384.77     26.64 o 
   3 -13   9      323.78      347.58     15.71 o 
   4 -13   9        4.72        8.76      6.91 o 
   5 -13   9       43.90       38.45      7.50 o 
   6 -13   9      101.22      109.10      9.37 o 
   7 -13   9       42.26       38.52      8.76 o 
   8 -13   9       79.15       56.75     13.20 o 
   9 -13   9        0.01       14.31     12.11 o 
  -8 -12   9      129.31      115.94     16.80 o 
  -7 -12   9       23.20        6.25      6.36 o 
  -6 -12   9      402.78      382.01     22.54 o 
  -5 -12   9        5.59        6.28      8.18 o 
  -4 -12   9      214.42      219.63     17.37 o 
  -3 -12   9        4.18        8.26      8.03 o 
  -2 -12   9      185.18      213.60     15.95 o 
  -1 -12   9      125.43      148.11     13.35 o 
   0 -12   9      133.40      141.55     14.72 o 
   1 -12   9     1162.32     1176.19     43.43 o 
   2 -12   9      238.77      221.89     21.46 o 
   3 -12   9       72.64       75.35     23.73 o 
   4 -12   9       80.63       84.41     10.18 o 
   5 -12   9       17.98        6.22     11.11 o 
   6 -12   9      177.68      146.92     19.76 o 
   7 -12   9        8.86        6.40     12.69 o 
   8 -12   9       80.07       80.03     10.00 o 
   9 -12   9       12.57       28.78      9.53 o 
  -9 -11   9      294.63      238.23     23.22 o 
  -8 -11   9      155.31      141.80     19.62 o 
  -7 -11   9      624.84      617.63     25.38 o 
  -6 -11   9       41.77       39.44     10.35 o 
  -5 -11   9      119.33      119.24     14.59 o 
  -4 -11   9      318.47      338.00     16.04 o 
  -3 -11   9       78.81       72.70      9.22 o 
  -2 -11   9      200.61      217.84     17.58 o 
  -1 -11   9        2.43       -5.05      7.86 o 
   0 -11   9       46.56       38.32      7.86 o 
   1 -11   9       39.79       43.29      7.62 o 
   2 -11   9       37.74       48.75     10.04 o 
   3 -11   9      527.13      523.10     27.33 o 
   4 -11   9       19.62        4.22     31.56 o 
   5 -11   9      249.15      283.40     19.03 o 
   6 -11   9        0.02        7.05     10.74 o 
   7 -11   9      233.11      274.48     19.81 o 
   8 -11   9        7.87       -3.80     10.09 o 
   9 -11   9       15.54        9.88      8.60 o 
  10 -11   9        0.62        2.55      9.13 o 
 -10 -10   9      169.73      176.13     31.29 o 
  -9 -10   9        0.45       -2.25      7.58 o 
  -8 -10   9       37.52       35.73      9.12 o 
  -7 -10   9       84.60       60.13     10.24 o 
  -6 -10   9      750.92      705.51     27.56 o 
  -5 -10   9        7.66        5.64      7.71 o 
  -4 -10   9       41.63       47.47      9.07 o 
  -3 -10   9      220.56      251.86     16.55 o 
  -2 -10   9      117.06      105.00     18.96 o 
  -1 -10   9      114.89      116.92     10.54 o 
   0 -10   9       31.79       32.75      6.86 o 
   1 -10   9       77.77       91.82      7.76 o 
   2 -10   9       11.12       24.36     11.17 o 
   3 -10   9      242.58      218.86     16.25 o 
   4 -10   9       57.10       66.41     14.03 o 
   5 -10   9      348.76      334.53     15.36 o 
   6 -10   9      914.46      963.25     46.64 o 
   7 -10   9        0.19        4.13      8.46 o 
   8 -10   9      319.72      340.98     29.23 o 
   9 -10   9        1.06       -9.36      9.36 o 
  10 -10   9      143.00      140.63     14.93 o 
 -11  -9   9       36.79       14.84     18.81 o 
 -10  -9   9       48.18       34.24     12.21 o 
  -9  -9   9      141.86      147.45     15.60 o 
  -8  -9   9       26.37       15.31      7.67 o 
  -7  -9   9      416.44      432.24     17.29 o 
  -6  -9   9      164.18      194.90     13.19 o 
  -5  -9   9       22.18       20.83      6.47 o 
  -4  -9   9      210.89      222.12     12.75 o 
  -3  -9   9     1151.70     1181.12     24.81 o 
  -2  -9   9      367.23      381.54     20.24 o 
  -1  -9   9      441.76      439.77     13.01 o 
   0  -9   9      363.00      402.87     11.98 o 
   1  -9   9      148.74      150.61      6.64 o 
   2  -9   9      346.19      355.60     17.18 o 
   3  -9   9       58.45       43.58      6.79 o 
   4  -9   9       62.53       72.38     14.02 o 
   5  -9   9     1402.57     1452.52     60.18 o 
   6  -9   9       86.42       83.31     12.64 o 
   7  -9   9      155.85      151.09     10.33 o 
   8  -9   9       25.63       23.81      8.76 o 
   9  -9   9       65.91       54.80     11.26 o 
  10  -9   9       51.73       52.37     11.89 o 
 -12  -8   9       10.38      -14.08     14.08 o 
 -11  -8   9      597.35      562.33     43.72 o 
 -10  -8   9       67.90       59.14      9.44 o 
  -9  -8   9      228.62      228.66     14.90 o 
  -8  -8   9       23.28       32.58      7.59 o 
  -7  -8   9       15.22        3.54      6.26 o 
  -6  -8   9      190.53      188.47     12.24 o 
  -5  -8   9      227.18      243.37     14.45 o 
  -4  -8   9     2433.31     2430.33     38.86 o 
  -3  -8   9        3.40        8.66      4.53 o 
  -2  -8   9      945.93      966.86     18.89 o 
  -1  -8   9       25.25       23.46      4.89 o 
   0  -8   9       60.73       60.72      4.62 o 
   1  -8   9      327.68      340.84     11.69 o 
   2  -8   9      167.39      184.99      9.84 o 
   3  -8   9      349.51      356.58     12.75 o 
   4  -8   9      240.75      239.52     12.20 o 
   5  -8   9      238.47      232.10     14.07 o 
   6  -8   9       61.89       55.90      6.83 o 
   7  -8   9      111.56      107.01     11.03 o 
   8  -8   9      254.31      276.07     17.91 o 
   9  -8   9       77.01       69.09     11.91 o 
  10  -8   9       88.86       87.80     13.81 o 
 -13  -7   9       32.44        7.08     14.44 o 
 -12  -7   9      169.51      158.25     31.24 o 
 -11  -7   9      137.94      147.46     29.04 o 
 -10  -7   9      142.37      145.85     14.59 o 
  -9  -7   9        2.69        7.13      6.64 o 
  -8  -7   9       27.99       23.31      7.18 o 
  -7  -7   9      476.91      466.07     16.55 o 
  -6  -7   9      700.12      670.77     18.87 o 
  -5  -7   9      751.74      755.96     19.23 o 
  -4  -7   9        0.86        7.06      3.88 o 
  -3  -7   9       95.58      105.34      9.08 o 
  -2  -7   9      394.78      381.68     11.50 o 
  -1  -7   9      505.28      536.11     10.89 o 
   0  -7   9     1727.30     1732.24     19.58 o 
   1  -7   9      565.64      538.45     15.33 o 
   2  -7   9     1053.54     1069.76     20.55 o 
   3  -7   9      463.59      443.03     14.49 o 
   4  -7   9      757.14      782.34     15.10 o 
   5  -7   9       43.07       46.75      9.66 o 
   6  -7   9        1.23        4.19      6.14 o 
   7  -7   9      210.92      209.52     23.45 o 
   8  -7   9       28.82       25.65      9.55 o 
   9  -7   9      225.46      220.21     27.04 o 
  10  -7   9        0.49        1.15     10.01 o 
 -13  -6   9      148.62      108.46     28.55 o 
 -12  -6   9      818.56      758.21     50.70 o 
 -11  -6   9      196.69      210.90     16.31 o 
 -10  -6   9      161.36      183.84     15.93 o 
  -9  -6   9      341.81      343.33     15.11 o 
  -8  -6   9      115.12      101.05      9.82 o 
  -7  -6   9      863.28      791.74     24.98 o 
  -6  -6   9      642.94      622.70     16.06 o 
  -5  -6   9      969.59      958.93     19.43 o 
  -4  -6   9      148.11      154.15      8.68 o 
  -3  -6   9        6.12       12.57      5.19 o 
  -2  -6   9       93.88       94.56      6.46 o 
  -1  -6   9      351.51      319.87      7.48 o 
   0  -6   9      162.18      149.31      5.46 o 
   1  -6   9      549.71      521.29     12.66 o 
   2  -6   9      444.42      422.36     11.62 o 
   3  -6   9       41.84       44.80      5.38 o 
   4  -6   9      769.94      779.55     13.26 o 
   5  -6   9        9.03        3.17      9.46 o 
   6  -6   9      185.19      169.84     12.88 o 
   7  -6   9       26.77       20.86      8.35 o 
   8  -6   9       66.37       72.29     11.88 o 
   9  -6   9      136.50      112.38     15.40 o 
  10  -6   9      127.62      114.91     15.46 o 
 -14  -5   9        3.60       -7.93     19.78 o 
 -13  -5   9       11.88       -1.16     18.25 o 
 -12  -5   9       20.60       44.97     18.25 o 
 -11  -5   9        1.56        7.31      6.98 o 
 -10  -5   9      432.64      437.58     17.60 o 
  -9  -5   9        4.14        6.98      7.55 o 
  -8  -5   9     2594.91     2544.72     40.53 o 
  -7  -5   9      594.92      586.82     15.68 o 
  -6  -5   9     1120.59     1154.77     21.68 o 
  -5  -5   9      259.32      243.22      9.95 o 
  -4  -5   9        2.84        9.19      3.70 o 
  -3  -5   9      786.85      763.60     15.48 o 
  -2  -5   9      109.32      102.81      4.74 o 
  -1  -5   9       10.62        9.98      4.00 o 
   0  -5   9        0.78       -0.70      2.30 o 
   1  -5   9     1087.52     1014.97     15.85 o 
   2  -5   9       27.88       27.60      3.26 o 
   3  -5   9     1887.32     1829.52     23.66 o 
   4  -5   9      980.89      959.81     36.18 o 
   5  -5   9      172.16      168.70     12.62 o 
   6  -5   9      371.79      403.79     18.84 o 
   7  -5   9       30.52       28.33     13.87 o 
   8  -5   9      556.66      551.34     24.41 o 
   9  -5   9        3.47        2.38      9.62 o 
  10  -5   9       16.57       15.64     11.52 o 
 -14  -4   9       73.49       72.41     25.30 o 
 -13  -4   9      248.75      204.28     31.85 o 
 -12  -4   9       15.07       10.83     13.34 o 
 -11  -4   9       83.08       99.89     11.76 o 
 -10  -4   9        8.96       12.25      6.02 o 
  -9  -4   9     1448.22     1441.32     30.85 o 
  -8  -4   9       32.33       25.51      5.97 o 
  -7  -4   9     1642.27     1545.76     25.94 o 
  -6  -4   9     1117.37     1134.83     20.86 o 
  -5  -4   9     1615.54     1498.82     24.05 o 
  -4  -4   9       12.74        6.25      3.32 o 
  -3  -4   9        1.89        0.04      1.98 o 
  -2  -4   9       27.88       28.34      3.25 o 
  -1  -4   9        6.87        7.24      2.61 o 
   0  -4   9      780.12      759.56     10.86 o 
   1  -4   9       92.18       93.51      4.50 o 
   2  -4   9     1017.72      946.61     14.97 o 
   3  -4   9      346.63      341.06     11.71 o 
   4  -4   9        6.06        2.51      5.57 o 
   5  -4   9      250.40      255.02     15.94 o 
   6  -4   9      314.59      322.79     25.38 o 
   7  -4   9      284.36      332.46     37.65 o 
   8  -4   9      182.75      175.89     18.00 o 
   9  -4   9      223.85      258.77     51.06 o 
  10  -4   9      133.47      135.74     18.11 o 
 -15  -3   9       11.50        9.33     19.59 o 
 -14  -3   9      244.84      277.01     36.77 o 
 -13  -3   9        3.12      -13.86     13.86 o 
 -12  -3   9      133.98      129.92     12.79 o 
 -11  -3   9       22.49       27.23      8.28 o 
 -10  -3   9      459.18      471.81     21.83 o 
  -9  -3   9      615.06      638.79     16.58 o 
  -8  -3   9     1282.00     1273.73     23.15 o 
  -7  -3   9     1210.90     1239.28     22.26 o 
  -6  -3   9      810.68      772.83     16.60 o 
  -5  -3   9        0.15        1.58      4.53 o 
  -4  -3   9      782.18      735.82     15.01 o 
  -3  -3   9      257.18      257.18      7.08 o 
  -2  -3   9      451.27      403.64     13.49 o 
  -1  -3   9      144.01      174.18     10.92 o 
   0  -3   9     1882.07     1798.66     21.13 o 
   1  -3   9      169.08      172.53      7.88 o 
   2  -3   9       30.12       27.44      5.23 o 
   3  -3   9      101.22      112.33      8.98 o 
   4  -3   9      581.72      574.02     20.74 o 
   5  -3   9       30.87       30.26     13.76 o 
   6  -3   9       24.12       29.78      9.36 o 
   7  -3   9      173.80      163.00     16.41 o 
   8  -3   9      182.55      187.89     30.99 o 
   9  -3   9      149.85      140.73     17.77 o 
 -15  -2   9      214.34      175.70     30.78 o 
 -14  -2   9       71.79       99.79     24.50 o 
 -13  -2   9      652.31      554.46     40.93 o 
 -12  -2   9       61.10       66.99     10.15 o 
 -11  -2   9       30.98       32.31      8.38 o 
 -10  -2   9     1004.65     1027.87     21.37 o 
  -9  -2   9       41.18       34.26      6.06 o 
  -8  -2   9      580.82      533.33     14.42 o 
  -7  -2   9      800.29      773.02     16.77 o 
  -6  -2   9      301.19      311.25     10.61 o 
  -5  -2   9     4442.99     4402.94     57.35 o 
  -4  -2   9      396.61      379.59      8.44 o 
  -3  -2   9       87.41       68.96      4.43 o 
  -2  -2   9      573.46      514.68      9.69 o 
  -1  -2   9     3381.78     3290.44     34.93 o 
   0  -2   9      165.17      152.20      7.13 o 
   1  -2   9      360.44      373.68     10.09 o 
   2  -2   9       35.86       31.51      4.95 o 
   3  -2   9      240.75      258.39     15.66 o 
   4  -2   9       70.29       48.50      9.51 o 
   5  -2   9       10.76       -2.72      7.81 o 
   6  -2   9        6.25        8.07     17.62 o 
   7  -2   9      373.49      406.82     22.91 o 
   8  -2   9       14.35       18.42     10.67 o 
   9  -2   9        3.05       -3.24     10.92 o 
 -15  -1   9      135.07      148.97     28.81 o 
 -14  -1   9      504.67      494.25     39.92 o 
 -13  -1   9      130.85      108.66     14.91 o 
 -12  -1   9       59.58       71.57     10.29 o 
 -11  -1   9     1587.16     1586.35     41.49 o 
 -10  -1   9      526.74      519.13     14.94 o 
  -9  -1   9      501.13      526.45     14.72 o 
  -8  -1   9       51.79       45.73      5.95 o 
  -7  -1   9       24.21       27.07      4.93 o 
  -6  -1   9       27.21       31.15      3.64 o 
  -5  -1   9       88.29       78.56      6.00 o 
  -4  -1   9     1247.46     1153.94     15.62 o 
  -3  -1   9      297.94      296.02      9.63 o 
  -2  -1   9     5786.24     5848.45     59.28 o 
  -1  -1   9      435.27      418.29     13.82 o 
   0  -1   9      524.60      534.01     17.32 o 
   1  -1   9      225.01      217.21     14.68 o 
   2  -1   9     1242.76     1243.69     22.69 o 
   3  -1   9        2.80       -4.39      6.00 o 
   4  -1   9       70.94       80.21     11.36 o 
   5  -1   9      102.97      115.82     13.73 o 
   6  -1   9        0.31       -4.46      8.17 o 
   7  -1   9       45.52       53.13     12.33 o 
   8  -1   9       29.40       30.67     12.68 o 
   9  -1   9        1.44       12.70     12.03 o 
 -16   0   9        6.50       24.38     17.55 o 
 -15   0   9       48.20       77.79     22.86 o 
 -14   0   9      170.49      205.88     30.47 o 
 -13   0   9      202.70      207.50     15.78 o 
 -12   0   9      525.23      542.37     21.18 o 
 -11   0   9     2530.24     2541.87     49.00 o 
 -10   0   9        3.96        7.50      4.94 o 
  -9   0   9      929.74      881.08     18.51 o 
  -8   0   9      146.65      163.86      9.00 o 
  -7   0   9      363.63      314.55     10.71 o 
  -6   0   9        7.91       16.81      3.31 o 
  -5   0   9       25.21       26.96      3.44 o 
  -4   0   9      401.56      405.91      9.29 o 
  -3   0   9     1462.02     1354.71     19.87 o 
  -2   0   9      867.24      847.58     15.09 o 
  -1   0   9      477.78      511.18     23.33 o 
   0   0   9      171.41      172.54      8.66 o 
   1   0   9      419.70      381.73     12.60 o 
   2   0   9      837.10      786.58     20.90 o 
   3   0   9      470.49      455.87     20.80 o 
   4   0   9     1361.12     1380.31     74.92 o 
   5   0   9      347.08      383.74     21.88 o 
   6   0   9       21.96       14.86     10.10 o 
   7   0   9        0.49       -1.73      9.41 o 
   8   0   9       32.07       34.78     14.53 o 
 -16   1   9       55.24       60.59     22.60 o 
 -15   1   9       14.53       44.76     19.60 o 
 -14   1   9      126.06      135.22     25.80 o 
 -13   1   9        2.45        3.38      7.34 o 
 -12   1   9     1061.95     1173.62     31.22 o 
 -11   1   9      176.00      170.55     14.24 o 
 -10   1   9     1188.69     1239.04     23.01 o 
  -9   1   9      214.39      217.08      9.30 o 
  -8   1   9      211.41      202.36      8.75 o 
  -7   1   9       47.80       47.76      5.17 o 
  -6   1   9        0.25       -0.54      2.27 o 
  -5   1   9     1581.95     1535.48     19.54 o 
  -4   1   9      120.77      128.69     10.33 o 
  -3   1   9     1751.14     1747.56     24.14 o 
  -2   1   9       20.65       19.54      4.53 o 
  -1   1   9      158.33      151.82     14.91 o 
   0   1   9      905.17      876.09     17.58 o 
   1   1   9      685.13      607.94     16.00 o 
   2   1   9     1100.46     1138.64     44.61 o 
   3   1   9       36.52       25.01      8.93 o 
   4   1   9      938.01      953.03     32.36 o 
   5   1   9       28.47       27.48     10.65 o 
   6   1   9      260.99      277.40     31.25 o 
   7   1   9       60.71       79.86     15.66 o 
   8   1   9        5.62        5.88     11.49 o 
 -16   2   9        2.64       17.62     17.75 o 
 -15   2   9        1.32       25.49     16.98 o 
 -14   2   9       23.95       34.97     11.17 o 
 -13   2   9      155.28      135.83     13.85 o 
 -12   2   9       32.43       43.00      9.48 o 
 -11   2   9      136.58      133.55     12.74 o 
 -10   2   9       31.69       20.35      7.81 o 
  -9   2   9      101.05       95.77      9.79 o 
  -8   2   9      674.47      697.36     16.26 o 
  -7   2   9       32.58       24.27      4.46 o 
  -6   2   9     2052.85     2065.86     27.25 o 
  -5   2   9      819.08      779.64     15.03 o 
  -4   2   9     2693.49     2663.38     33.02 o 
  -3   2   9      828.56      818.77     26.09 o 
  -2   2   9      245.27      247.52     10.22 o 
  -1   2   9      401.52      391.98     12.12 o 
   0   2   9      445.21      389.32     13.60 o 
   1   2   9     2767.75     2762.45     40.66 o 
   2   2   9      231.71      219.87     17.43 o 
   3   2   9     1298.49     1339.41     64.76 o 
   4   2   9       19.01       14.39     10.11 o 
   5   2   9      381.19      356.76     24.87 o 
   6   2   9        0.38        3.63     10.16 o 
   7   2   9       13.91        8.94     11.74 o 
 -16   3   9        0.86        8.70     16.65 o 
 -15   3   9      273.10      238.17     31.25 o 
 -14   3   9        2.57       17.04      9.88 o 
 -13   3   9     1056.81     1131.16     31.35 o 
 -12   3   9      135.03      144.97     13.51 o 
 -11   3   9       29.73       44.52      9.32 o 
 -10   3   9       78.37       77.31     10.12 o 
  -9   3   9     1060.46     1101.31     21.07 o 
  -8   3   9     1181.84     1193.46     19.80 o 
  -7   3   9     1540.12     1485.77     20.75 o 
  -6   3   9     1015.56     1109.34     23.44 o 
  -5   3   9       29.24       22.85      4.83 o 
  -4   3   9     2991.13     2903.13     38.39 o 
  -3   3   9      168.76      162.66      9.33 o 
  -2   3   9      175.82      178.22      9.91 o 
  -1   3   9      186.20      194.28     11.21 o 
   0   3   9       21.41       22.64      6.04 o 
   1   3   9      259.12      282.12     21.75 o 
   2   3   9       26.62       20.66      9.41 o 
   3   3   9       60.08       81.29     13.26 o 
   4   3   9      132.73      130.16     16.30 o 
   5   3   9       14.62        6.86     13.95 o 
   6   3   9        5.93       10.27     11.66 o 
   7   3   9       18.81        2.25     12.14 o 
 -16   4   9      335.87      363.99     40.54 o 
 -15   4   9       33.31       21.51     16.58 o 
 -14   4   9       88.67       98.70     12.47 o 
 -13   4   9       34.49       28.80      9.61 o 
 -12   4   9        6.78       19.09      8.45 o 
 -11   4   9        2.43        1.77      7.15 o 
 -10   4   9       28.45       25.44      7.86 o 
  -9   4   9        1.74        9.95      6.64 o 
  -8   4   9      270.29      268.46      9.66 o 
  -7   4   9      500.74      483.25     13.78 o 
  -6   4   9       92.23       94.58      7.81 o 
  -5   4   9     1694.46     1588.28     24.28 o 
  -4   4   9       93.85      118.88      8.48 o 
  -3   4   9      360.52      385.38     15.67 o 
  -2   4   9      216.34      190.19     11.44 o 
  -1   4   9      291.82      282.35     13.19 o 
   0   4   9      694.87      665.03     18.60 o 
   1   4   9      291.27      302.26     25.32 o 
   2   4   9      406.25      342.18     25.85 o 
   3   4   9        2.36       -7.47      9.19 o 
   4   4   9       49.03       41.06     24.74 o 
   5   4   9        9.84       -6.85     10.12 o 
   6   4   9       54.88       57.79     15.57 o 
 -16   5   9       25.96       57.34     20.03 o 
 -15   5   9      205.43      258.46     23.74 o 
 -14   5   9      127.00      136.76     14.81 o 
 -13   5   9      507.99      577.24     26.43 o 
 -12   5   9        5.03        9.01      8.64 o 
 -11   5   9      194.40      170.91     14.72 o 
 -10   5   9        3.73        2.42      6.94 o 
  -9   5   9       52.91       44.20      8.35 o 
  -8   5   9      270.48      296.57     20.68 o 
  -7   5   9      380.10      364.42     15.74 o 
  -6   5   9      195.90      248.22     13.49 o 
  -5   5   9        2.12        3.86      4.84 o 
  -4   5   9      261.80      317.31     18.97 o 
  -3   5   9       78.74       56.89      7.86 o 
  -2   5   9      124.07      131.67     10.88 o 
  -1   5   9     1115.58     1139.98     25.04 o 
   0   5   9      220.44      206.47     15.16 o 
   1   5   9     1371.18     1441.90     41.31 o 
   2   5   9      252.27      197.36     19.20 o 
   3   5   9        1.97        4.29     10.16 o 
   4   5   9        2.72        0.89     10.39 o 
   5   5   9       54.02       52.53     17.61 o 
 -16   6   9       58.02       61.31     20.05 o 
 -15   6   9        3.77        7.68     11.54 o 
 -14   6   9      427.22      432.46     21.53 o 
 -13   6   9      144.03      161.43     15.54 o 
 -12   6   9      395.24      420.57     20.39 o 
 -11   6   9       11.09        0.60      7.66 o 
 -10   6   9      120.39      163.44     14.07 o 
  -9   6   9       47.98       65.72     13.06 o 
  -8   6   9     1147.03      785.45     44.07 o 
  -7   6   9       60.75       27.56     16.04 o 
  -6   6   9       11.81       16.07     11.01 o 
  -5   6   9       29.19       24.77      6.19 o 
  -4   6   9      259.13      249.19     14.05 o 
  -3   6   9        5.80       -5.63      5.63 o 
  -2   6   9      121.66      124.80     12.15 o 
  -1   6   9      904.70      942.72     23.90 o 
   0   6   9      604.21      638.03     28.55 o 
   1   6   9      112.69      108.09     16.63 o 
   2   6   9       96.13       76.90     14.60 o 
   3   6   9       51.45       35.35     17.48 o 
   4   6   9      330.21      369.62     40.44 o 
 -15   7   9       48.82       75.34     13.46 o 
 -14   7   9      165.12      142.82     21.85 o 
 -13   7   9      478.50      492.85     22.70 o 
 -12   7   9      440.02      476.38     25.32 o 
 -11   7   9      193.90      229.37     17.43 o 
 -10   7   9        1.75       13.19     10.36 o 
  -9   7   9      346.41      373.41     25.80 o 
  -8   7   9       26.00       17.75     10.39 o 
  -7   7   9       11.76       13.17     10.78 o 
  -6   7   9      233.39      264.52     24.68 o 
  -5   7   9      264.05      256.97     17.68 o 
  -4   7   9      220.80      225.29     16.62 o 
  -3   7   9       45.20       49.53     10.15 o 
  -2   7   9      583.14      599.41     23.20 o 
  -1   7   9      179.17      138.12     14.37 o 
   0   7   9      100.36       66.73     18.35 o 
   1   7   9        2.58       22.95     11.65 o 
   2   7   9        0.69        1.10     15.04 o 
   3   7   9      232.33      273.17     35.32 o 
 -15   8   9       55.51       45.13     11.94 o 
 -14   8   9        0.30       16.65      9.99 o 
 -13   8   9        4.16       -9.00      9.00 o 
 -12   8   9      215.45      243.35     25.29 o 
 -11   8   9        2.52       -5.11     11.43 o 
 -10   8   9      419.42      379.04     33.81 o 
  -9   8   9       14.03       15.16     11.00 o 
  -8   8   9       83.43       64.17     14.66 o 
  -7   8   9      199.43      215.63     22.33 o 
  -6   8   9       90.38       87.72     13.00 o 
  -5   8   9      139.54      128.21     14.54 o 
  -4   8   9       31.38       26.90      9.97 o 
  -3   8   9      399.45      455.25     21.68 o 
  -2   8   9       12.59       -0.59      9.44 o 
  -1   8   9       24.50       11.48     13.14 o 
   0   8   9       75.31       93.32     21.57 o 
   1   8   9       20.27       21.29     13.36 o 
   2   8   9       58.35       21.44     17.71 o 
 -15   9   9       22.78       41.46     11.83 o 
 -14   9   9       17.85       11.16     10.38 o 
 -13   9   9       17.83       12.17     15.01 o 
 -12   9   9       35.81       27.89     32.45 o 
 -11   9   9       87.22       92.70     18.33 o 
 -10   9   9       47.86       31.34     13.31 o 
  -9   9   9       27.80        6.32     10.36 o 
  -8   9   9       30.97        3.00     10.43 o 
  -7   9   9       22.87       12.19     13.07 o 
  -6   9   9       10.94       15.89     10.39 o 
  -5   9   9      244.38      214.20     18.02 o 
  -4   9   9      329.84      372.29     21.60 o 
  -3   9   9      633.78      693.39     27.08 o 
  -2   9   9        5.60        3.81      9.47 o 
  -1   9   9      178.41      189.70     21.22 o 
   0   9   9      150.44      174.82     28.50 o 
   1   9   9      102.75      140.55     25.27 o 
 -14  10   9        0.47      -14.00     14.00 o 
 -13  10   9      192.12      206.47     25.61 o 
 -12  10   9        3.47        1.71     14.45 o 
 -11  10   9      184.88      203.75     34.95 o 
 -10  10   9        4.26       10.43     11.69 o 
  -9  10   9       22.63       27.74     15.99 o 
  -8  10   9        3.39       -0.56     12.93 o 
  -7  10   9       55.19       73.47     17.86 o 
  -6  10   9      257.63      262.10     20.84 o 
  -5  10   9       74.12       83.20     14.24 o 
  -4  10   9      775.03      918.99     44.38 o 
  -3  10   9       23.98        3.70      9.90 o 
  -2  10   9       75.97       70.74     25.38 o 
  -1  10   9        9.65       14.75     16.42 o 
 -13  11   9       75.00       82.78     21.68 o 
 -12  11   9      158.70      174.61     24.15 o 
 -11  11   9       59.82       36.15     24.06 o 
 -10  11   9       24.32       27.84     14.02 o 
  -9  11   9        0.26       -1.90     14.73 o 
  -8  11   9        1.05        0.46     14.34 o 
  -7  11   9      169.33      188.33     18.97 o 
  -6  11   9        6.82       14.19     11.52 o 
  -5  11   9      303.26      331.71     29.25 o 
  -4  11   9       48.31       46.13     13.67 o 
  -3  11   9      237.83      179.88     18.73 o 
 -11  12   9      259.37      274.04     58.74 o 
 -10  12   9      145.52      156.66     31.55 o 
  -9  12   9      132.36      165.96     33.47 o 
  -8  12   9       19.89       43.53     17.94 o 
  -7  12   9       51.79       43.05     14.11 o 
  -6  12   9        0.79        6.72     11.39 o 
  -5  12   9        1.28       -2.20     11.52 o 
  -2 -16  10       17.02       17.49     10.29 o 
  -1 -16  10       25.32       13.55      8.66 o 
   0 -16  10       77.43       58.62     17.42 o 
   1 -16  10        0.72       18.11      8.77 o 
   2 -16  10        2.04        3.55      9.05 o 
   3 -16  10       89.32       85.36     13.22 o 
   4 -16  10      104.92      126.99     31.96 o 
  -4 -15  10      352.19      394.46     24.46 o 
  -3 -15  10        7.51       18.44      8.88 o 
  -2 -15  10      626.04      664.00     23.85 o 
  -1 -15  10      134.09      128.19     14.52 o 
   0 -15  10        2.86        2.24     10.06 o 
   1 -15  10       89.10       97.48     11.58 o 
   2 -15  10       39.93       47.17     10.68 o 
   3 -15  10       25.24       18.85      8.56 o 
   4 -15  10       47.55       35.00      8.78 o 
   5 -15  10        5.78        5.95      7.47 o 
   6 -15  10        6.00        4.88      8.67 o 
  -6 -14  10       11.04        7.47      9.98 o 
  -5 -14  10      214.12      225.08     17.01 o 
  -4 -14  10        3.50       -3.65      7.89 o 
  -3 -14  10      133.58      144.82     13.97 o 
  -2 -14  10       27.97       10.11      8.08 o 
  -1 -14  10        1.29        6.98     10.87 o 
   0 -14  10      124.71      121.76     15.85 o 
   1 -14  10      351.95      376.79     19.28 o 
   2 -14  10       65.12       58.64     15.04 o 
   3 -14  10       55.28       61.76      9.03 o 
   4 -14  10        1.79       -0.65      7.49 o 
   5 -14  10       18.58        9.47      6.60 o 
   6 -14  10       12.70       17.16      6.98 o 
   7 -14  10       70.02       78.37     17.63 o 
  -8 -13  10        0.42        9.06     10.40 o 
  -7 -13  10       81.57       61.73     11.87 o 
  -6 -13  10        4.53       -2.04      8.09 o 
  -5 -13  10       26.31       12.69      8.78 o 
  -4 -13  10      190.21      191.51     15.18 o 
  -3 -13  10        4.31        0.27      7.58 o 
  -2 -13  10       52.96       24.48     11.38 o 
  -1 -13  10      179.86      188.53     13.31 o 
   0 -13  10       85.22       79.17     10.30 o 
   1 -13  10       43.08       44.45     10.09 o 
   2 -13  10      361.39      358.64     20.48 o 
   3 -13  10      332.19      309.79     32.34 o 
   4 -13  10      168.94      164.78     10.95 o 
   5 -13  10       34.25       52.10     10.65 o 
   6 -13  10      149.05      131.74     19.95 o 
   7 -13  10        4.99       -2.20     10.57 o 
   8 -13  10       27.20       18.18     17.19 o 
  -9 -12  10       52.57       38.60     12.60 o 
  -8 -12  10       36.11       40.21     12.57 o 
  -7 -12  10       62.00       21.54     10.61 o 
  -6 -12  10      317.59      343.29     21.53 o 
  -5 -12  10       42.74       49.28     11.10 o 
  -4 -12  10        0.62       -3.48      7.55 o 
  -3 -12  10       19.84       19.54      8.90 o 
  -2 -12  10      573.34      577.84     22.06 o 
  -1 -12  10      328.81      363.59     17.17 o 
   0 -12  10       38.08       30.31      8.19 o 
   1 -12  10     1021.12     1054.18     48.31 o 
   2 -12  10      629.19      646.10     20.60 o 
   3 -12  10       59.27       75.28     22.69 o 
   4 -12  10      139.79      138.69     24.17 o 
   5 -12  10       83.23       70.77     10.80 o 
   6 -12  10      184.99      195.64     21.11 o 
   7 -12  10        4.64       -2.21     18.39 o 
  -9 -11  10      125.56      129.04     23.61 o 
  -8 -11  10      415.20      366.07     28.36 o 
  -7 -11  10      550.67      525.63     27.74 o 
  -6 -11  10      129.07      145.58     16.69 o 
  -5 -11  10      428.23      457.97     19.32 o 
  -4 -11  10        0.55       -6.34      6.34 o 
  -3 -11  10        5.33       23.12      7.95 o 
  -2 -11  10      492.49      457.73     56.69 o 
  -1 -11  10       24.62       18.68      6.36 o 
   0 -11  10       41.42       34.17      9.86 o 
   1 -11  10        0.49       -3.30      6.80 o 
   2 -11  10       34.85       35.58      6.87 o 
   3 -11  10      156.10      155.99     15.79 o 
   4 -11  10      148.75      157.97     19.21 o 
   5 -11  10      391.00      393.78     21.07 o 
   6 -11  10      160.34      110.73     13.04 o 
   7 -11  10      281.28      305.21     66.07 o 
   8 -11  10      113.03      115.96     25.19 o 
   9 -11  10       14.95       -6.68      8.10 o 
 -10 -10  10      289.23      311.48     19.20 o 
  -9 -10  10      211.82      239.05     16.74 o 
  -8 -10  10      171.94      180.58     16.36 o 
  -7 -10  10      163.58      174.94     13.84 o 
  -6 -10  10      311.28      314.74     16.72 o 
  -5 -10  10      217.79      227.47     14.28 o 
  -4 -10  10       52.03       35.42      7.31 o 
  -3 -10  10      539.85      537.07     20.91 o 
  -2 -10  10      684.09      665.19     18.75 o 
  -1 -10  10        5.45       -0.27      5.39 o 
   0 -10  10        0.52       -4.76      4.76 o 
   1 -10  10       23.56       16.81      6.04 o 
   2 -10  10       18.68       20.78     10.84 o 
   3 -10  10      114.59      104.39     16.21 o 
   4 -10  10       99.70      122.17     11.36 o 
   5 -10  10      400.12      398.28     19.53 o 
   6 -10  10      542.77      532.46     26.20 o 
   7 -10  10      192.68      237.19     31.26 o 
   8 -10  10       23.12       13.00      8.17 o 
   9 -10  10       38.79       38.54     10.68 o 
 -11  -9  10        0.75      -15.82     15.82 o 
 -10  -9  10      145.30      171.03     23.25 o 
  -9  -9  10        0.89        0.38      7.54 o 
  -8  -9  10        4.72        6.47      6.99 o 
  -7  -9  10       67.08       56.59      9.29 o 
  -6  -9  10      183.68      168.17     12.40 o 
  -5  -9  10      395.80      395.09     15.84 o 
  -4  -9  10       20.73       21.19      6.38 o 
  -3  -9  10     2825.95     2932.55     58.66 o 
  -2  -9  10        3.34        1.49      5.14 o 
  -1  -9  10      274.94      271.55     12.28 o 
   0  -9  10       61.97       66.96      6.96 o 
   1  -9  10       56.62       62.09     10.05 o 
   2  -9  10       12.33       11.47      6.04 o 
   3  -9  10      188.26      195.16     16.78 o 
   4  -9  10      445.58      411.49     18.72 o 
   5  -9  10       62.94       72.84     12.42 o 
   6  -9  10      259.92      315.62     33.88 o 
   7  -9  10       79.45       92.76     10.56 o 
   8  -9  10        5.47        6.11      8.50 o 
   9  -9  10      121.68      111.29     13.49 o 
 -12  -8  10      517.61      658.03     50.73 o 
 -11  -8  10      170.32      170.91     39.67 o 
 -10  -8  10      478.45      545.40     20.06 o 
  -9  -8  10      168.87      172.91     13.50 o 
  -8  -8  10        8.83        4.56      6.81 o 
  -7  -8  10        8.56        7.58      6.52 o 
  -6  -8  10     1404.62     1442.29     29.33 o 
  -5  -8  10        7.82        4.98      6.04 o 
  -4  -8  10     1779.78     1792.59     31.99 o 
  -3  -8  10      363.54      347.20     25.81 o 
  -2  -8  10      223.35      231.54     14.16 o 
  -1  -8  10      155.00      160.09      9.59 o 
   0  -8  10        3.37        2.50      4.36 o 
   1  -8  10      172.70      184.74     11.22 o 
   2  -8  10      202.42      225.32     12.64 o 
   3  -8  10        5.58        5.56      5.74 o 
   4  -8  10       70.01       88.90      9.90 o 
   5  -8  10      174.18      183.07     24.78 o 
   6  -8  10        8.76        1.73      6.51 o 
   7  -8  10        6.64        6.67      7.71 o 
   8  -8  10      112.25      134.06     14.09 o 
   9  -8  10       15.15        4.71     10.12 o 
 -13  -7  10      175.05      203.78     35.34 o 
 -12  -7  10       52.68       42.78     22.16 o 
 -11  -7  10      396.14      395.75     20.83 o 
 -10  -7  10        2.07        4.21      7.03 o 
  -9  -7  10       32.00       50.69      8.59 o 
  -8  -7  10       35.71       25.34      7.43 o 
  -7  -7  10      159.73      152.02     11.65 o 
  -6  -7  10      260.55      254.66     15.45 o 
  -5  -7  10      608.82      575.08     17.16 o 
  -4  -7  10      702.18      715.48     18.40 o 
  -3  -7  10      457.12      431.34     25.34 o 
  -2  -7  10      299.98      292.95     10.52 o 
  -1  -7  10      376.47      406.50     17.23 o 
   0  -7  10      420.30      402.67      9.94 o 
   1  -7  10       19.25       25.67      5.95 o 
   2  -7  10      234.79      233.33     12.46 o 
   3  -7  10      459.18      477.30     15.56 o 
   4  -7  10       66.59       90.79     17.56 o 
   5  -7  10      218.69      200.72     12.60 o 
   6  -7  10       30.86       23.88      7.72 o 
   7  -7  10      167.81      148.10     13.47 o 
   8  -7  10       69.07       67.35     12.14 o 
   9  -7  10       84.78       78.69     13.23 o 
 -13  -6  10       98.24       87.55     27.47 o 
 -12  -6  10      436.85      540.78     44.01 o 
 -11  -6  10       94.30      112.58     10.95 o 
 -10  -6  10     1199.11     1207.84     32.22 o 
  -9  -6  10      275.03      294.78     19.63 o 
  -8  -6  10       51.65       44.25      7.97 o 
  -7  -6  10     1311.80     1338.31     27.30 o 
  -6  -6  10      176.98      192.97     11.87 o 
  -5  -6  10      695.98      687.38     18.05 o 
  -4  -6  10        4.70        6.08      4.50 o 
  -3  -6  10      145.48      142.65      8.36 o 
  -2  -6  10      187.00      208.43      9.01 o 
  -1  -6  10       70.49       81.56      5.67 o 
   0  -6  10      297.18      304.30      7.59 o 
   1  -6  10      147.24      145.28      6.14 o 
   2  -6  10     2161.95     2250.18     25.31 o 
   3  -6  10      177.57      193.73      9.17 o 
   4  -6  10      822.06      811.97     40.19 o 
   5  -6  10        1.15        7.24      6.76 o 
   6  -6  10      375.88      365.87     31.45 o 
   7  -6  10       67.56       90.02     12.21 o 
   8  -6  10       21.81        2.28      9.34 o 
   9  -6  10       83.56       81.94     28.76 o 
 -14  -5  10       27.45       54.83     23.71 o 
 -13  -5  10      137.43      125.40     27.85 o 
 -12  -5  10        4.56       -6.38      9.17 o 
 -11  -5  10      313.31      289.60     15.74 o 
 -10  -5  10        2.80        0.32      6.15 o 
  -9  -5  10       44.99       74.91     14.42 o 
  -8  -5  10     1303.02     1300.62     28.83 o 
  -7  -5  10     1155.46     1211.15     25.35 o 
  -6  -5  10     1758.61     1729.53     28.17 o 
  -5  -5  10       40.13       48.20      6.07 o 
  -4  -5  10      262.81      222.74     15.45 o 
  -3  -5  10       79.64       89.46      6.72 o 
  -2  -5  10       53.73       60.71      5.28 o 
  -1  -5  10      146.52      135.87      6.30 o 
   0  -5  10      198.72      196.75      7.31 o 
   1  -5  10     1530.40     1540.59     25.29 o 
   2  -5  10      182.59      201.91      9.41 o 
   3  -5  10      646.24      668.28     15.66 o 
   4  -5  10      374.07      374.79     16.16 o 
   5  -5  10       87.79       68.27     10.13 o 
   6  -5  10      145.89      126.98     14.44 o 
   7  -5  10      140.24      130.55     24.56 o 
   8  -5  10       34.01       43.40     11.81 o 
   9  -5  10       34.72       39.19     20.35 o 
 -14  -4  10        5.58        4.78     18.47 o 
 -13  -4  10      114.79      107.06     26.28 o 
 -12  -4  10       11.24       10.61      8.25 o 
 -11  -4  10       28.37       10.85      6.99 o 
 -10  -4  10      102.24      119.25     10.56 o 
  -9  -4  10     1286.71     1215.87     26.22 o 
  -8  -4  10      812.06      816.04     20.63 o 
  -7  -4  10      297.31      285.72     11.51 o 
  -6  -4  10      762.67      806.37     17.92 o 
  -5  -4  10     2697.85     2609.95     39.70 o 
  -4  -4  10      152.67      164.58      8.77 o 
  -3  -4  10      128.78      147.03      8.63 o 
  -2  -4  10       48.94       55.52      5.93 o 
  -1  -4  10      372.42      368.98     10.20 o 
   0  -4  10     1292.77     1317.04     27.67 o 
   1  -4  10     1660.81     1726.96     23.99 o 
   2  -4  10      246.68      253.15     10.27 o 
   3  -4  10      274.34      258.05     23.69 o 
   4  -4  10       25.78       20.93      9.01 o 
   5  -4  10       78.71       73.13     10.98 o 
   6  -4  10       77.70       68.64     11.55 o 
   7  -4  10      196.54      242.91     29.02 o 
   8  -4  10      144.71      162.29     17.24 o 
   9  -4  10       94.04       78.99     15.46 o 
 -15  -3  10        0.23       21.69     20.13 o 
 -14  -3  10      123.72      106.03     27.25 o 
 -13  -3  10       17.54       26.95     11.56 o 
 -12  -3  10        1.54        4.54     10.67 o 
 -11  -3  10       20.52       24.31      7.17 o 
 -10  -3  10      153.10      163.55     11.66 o 
  -9  -3  10     1256.40     1219.11     25.95 o 
  -8  -3  10      472.34      448.01     17.78 o 
  -7  -3  10     1344.54     1324.61     27.68 o 
  -6  -3  10     1342.39     1323.11     23.15 o 
  -5  -3  10       32.61       33.30      5.02 o 
  -4  -3  10      628.46      597.33     14.59 o 
  -3  -3  10       87.84       99.63      5.36 o 
  -2  -3  10      945.08      936.35     16.45 o 
  -1  -3  10       29.36       30.94      4.31 o 
   0  -3  10      838.88      851.81     15.53 o 
   1  -3  10      244.96      243.04     10.44 o 
   2  -3  10        9.31        8.11      4.49 o 
   3  -3  10       99.84       91.89     10.49 o 
   4  -3  10      117.02       99.50     11.50 o 
   5  -3  10      182.54      182.96     17.13 o 
   6  -3  10      497.70      481.51     39.23 o 
   7  -3  10      553.95      581.36     32.52 o 
   8  -3  10       85.11      117.00     16.61 o 
 -15  -2  10      336.39      256.27     37.33 o 
 -14  -2  10       61.26       63.91     21.96 o 
 -13  -2  10      153.94      160.87     18.25 o 
 -12  -2  10        5.08        4.19      7.34 o 
 -11  -2  10      363.64      355.61     19.36 o 
 -10  -2  10      178.80      190.73     11.23 o 
  -9  -2  10      539.24      530.33     15.21 o 
  -8  -2  10       20.67       26.68      5.81 o 
  -7  -2  10      133.45      142.03     10.28 o 
  -6  -2  10      613.94      600.46     14.86 o 
  -5  -2  10       50.03       19.99      4.27 o 
  -4  -2  10       96.73       78.92      4.95 o 
  -3  -2  10      481.12      439.93     12.35 o 
  -2  -2  10      760.03      743.06     14.30 o 
  -1  -2  10     3093.82     3087.35     38.92 o 
   0  -2  10     1677.06     1586.43     25.60 o 
   1  -2  10      422.65      444.09     13.36 o 
   2  -2  10       65.34       64.50      7.85 o 
   3  -2  10        2.34        5.15      6.86 o 
   4  -2  10      672.92      630.91     47.37 o 
   5  -2  10      185.49      170.80     17.45 o 
   6  -2  10      445.24      454.09     23.59 o 
   7  -2  10      126.50      122.25     24.45 o 
   8  -2  10       28.09       34.94     12.30 o 
 -15  -1  10      154.53      134.66     27.28 o 
 -14  -1  10      161.05      109.38     24.36 o 
 -13  -1  10       87.77       92.59     11.94 o 
 -12  -1  10      126.79      107.14     18.18 o 
 -11  -1  10       43.87       48.19      8.52 o 
 -10  -1  10     1214.70     1205.95     23.58 o 
  -9  -1  10       46.63       33.30      5.94 o 
  -8  -1  10     1177.71     1206.42     22.40 o 
  -7  -1  10      617.07      572.54     14.73 o 
  -6  -1  10      181.01      186.27     10.05 o 
  -5  -1  10        2.19        6.35      2.75 o 
  -4  -1  10     1972.47     1853.14     24.80 o 
  -3  -1  10     1815.60     1784.17     24.51 o 
  -2  -1  10     2341.81     2237.63     28.93 o 
  -1  -1  10      632.51      578.78     13.16 o 
   0  -1  10      105.53       92.63      8.21 o 
   1  -1  10       69.58       67.74      8.82 o 
   2  -1  10      157.01      137.82     12.73 o 
   3  -1  10      199.38      198.27     16.11 o 
   4  -1  10      306.66      296.00     19.55 o 
   5  -1  10      219.76      199.20     17.78 o 
   6  -1  10      150.70      136.61     27.04 o 
   7  -1  10        3.02       -3.78     10.41 o 
   8  -1  10       42.25       43.76     13.67 o 
 -16   0  10        4.03        1.52     18.07 o 
 -15   0  10        5.24       24.02     18.43 o 
 -14   0  10       82.88       60.43     13.38 o 
 -13   0  10       19.01       22.32      8.32 o 
 -12   0  10       25.39       26.21      8.80 o 
 -11   0  10     1713.52     1863.93     40.90 o 
 -10   0  10       56.54       65.67      7.41 o 
  -9   0  10      443.32      448.12     13.77 o 
  -8   0  10       60.39       66.47      6.69 o 
  -7   0  10       32.19       29.92      5.35 o 
  -6   0  10      103.65      111.10      5.99 o 
  -5   0  10       13.56       20.63      7.33 o 
  -4   0  10      999.37     1030.13     17.54 o 
  -3   0  10       54.24       49.12      5.65 o 
  -2   0  10     1749.11     1718.32     24.52 o 
  -1   0  10        9.90       14.99      4.74 o 
   0   0  10       94.87       92.28      7.90 o 
   1   0  10     1055.97     1075.88     22.48 o 
   2   0  10        0.21       16.26      7.64 o 
   3   0  10     1949.22     2119.68     48.84 o 
   4   0  10       13.91       20.68      9.93 o 
   5   0  10      370.12      373.55     23.72 o 
   6   0  10        1.16       -4.59      9.79 o 
   7   0  10       21.12       33.07     12.35 o 
 -16   1  10       25.72       25.83     19.56 o 
 -15   1  10        4.78        1.82     15.96 o 
 -14   1  10      138.08      147.35     18.43 o 
 -13   1  10       34.55       31.27      9.51 o 
 -12   1  10      581.09      637.21     23.72 o 
 -11   1  10       68.41       65.90     10.88 o 
 -10   1  10     1048.61     1114.89     30.25 o 
  -9   1  10      150.73      151.70      9.33 o 
  -8   1  10      833.85      870.52     18.33 o 
  -7   1  10       87.04       91.06      6.25 o 
  -6   1  10      427.79      407.86     11.81 o 
  -5   1  10      265.77      249.07     11.24 o 
  -4   1  10      527.07      552.75     16.82 o 
  -3   1  10       41.24       36.17      4.84 o 
  -2   1  10      268.34      263.01     10.48 o 
  -1   1  10       20.21       26.11      5.75 o 
   0   1  10        0.91        8.04      5.12 o 
   1   1  10       10.88       12.41      6.47 o 
   2   1  10        9.18        2.76      7.66 o 
   3   1  10       38.57       41.26     10.75 o 
   4   1  10     1298.87     1290.08     39.58 o 
   5   1  10       88.18       90.07     14.67 o 
   6   1  10      197.41      196.48     20.35 o 
   7   1  10       18.17        0.32     11.79 o 
 -16   2  10        1.11       30.36     18.12 o 
 -15   2  10        6.86       30.97     18.65 o 
 -14   2  10       31.38       36.34      9.54 o 
 -13   2  10      152.71      162.98     15.13 o 
 -12   2  10       16.82       16.89      8.54 o 
 -11   2  10      905.83      960.99     28.06 o 
 -10   2  10       77.27       55.16      8.03 o 
  -9   2  10      557.90      601.55     15.59 o 
  -8   2  10      299.10      283.47     10.97 o 
  -7   2  10        7.02        7.35      4.37 o 
  -6   2  10      188.24      197.69      9.71 o 
  -5   2  10     1583.61     1533.73     23.40 o 
  -4   2  10        2.70        0.33      3.70 o 
  -3   2  10     1260.28     1218.46     22.08 o 
  -2   2  10      116.27      123.92      9.22 o 
  -1   2  10      146.08      137.34      9.70 o 
   0   2  10       52.02       37.01      7.57 o 
   1   2  10      480.10      458.17     18.12 o 
   2   2  10      199.27      164.18     16.54 o 
   3   2  10      965.09      998.59     47.78 o 
   4   2  10      220.14      217.46     34.56 o 
   5   2  10      119.91      142.83     18.12 o 
   6   2  10       12.19       25.59     13.03 o 
 -16   3  10       27.14       -3.98     16.25 o 
 -15   3  10      254.43      267.17     36.32 o 
 -14   3  10       83.78       68.01     11.95 o 
 -13   3  10       73.74       91.43     12.65 o 
 -12   3  10       22.54       15.08      8.68 o 
 -11   3  10      471.45      504.99     38.18 o 
 -10   3  10      119.16      103.79     11.63 o 
  -9   3  10       18.21       22.23      6.37 o 
  -8   3  10      392.62      422.12     19.77 o 
  -7   3  10      268.76      263.20     13.98 o 
  -6   3  10      730.23      717.99     15.47 o 
  -5   3  10      193.96      177.14      8.84 o 
  -4   3  10      131.04      126.29      8.08 o 
  -3   3  10        0.84        7.75      5.15 o 
  -2   3  10      832.51      865.88     25.39 o 
  -1   3  10      119.87      111.49      9.56 o 
   0   3  10        7.65       -0.25      5.63 o 
   1   3  10      528.35      578.35     25.44 o 
   2   3  10       29.83       36.64     11.64 o 
   3   3  10      274.65      259.44     21.37 o 
   4   3  10       47.59       42.45     13.66 o 
   5   3  10      110.04       70.14     14.92 o 
 -16   4  10      223.34      208.65     31.84 o 
 -15   4  10       25.67       38.47     12.90 o 
 -14   4  10      121.58      100.86     13.19 o 
 -13   4  10        1.43        4.49      8.27 o 
 -12   4  10      368.97      374.71     19.23 o 
 -11   4  10      100.40      107.72     16.64 o 
 -10   4  10       11.59        4.42      6.71 o 
  -9   4  10      142.12      136.33     18.57 o 
  -8   4  10       49.58       31.94      8.68 o 
  -7   4  10      166.52      150.66     16.56 o 
  -6   4  10       50.77       73.22      6.41 o 
  -5   4  10      329.06      342.54     11.47 o 
  -4   4  10     1068.92     1033.39     23.31 o 
  -3   4  10      294.49      299.76     13.92 o 
  -2   4  10       63.53       67.67      8.50 o 
  -1   4  10      207.57      178.19     19.66 o 
   0   4  10      647.51      654.55     22.63 o 
   1   4  10        9.36        1.25      9.68 o 
   2   4  10       26.57        5.17     10.28 o 
   3   4  10        7.70        6.93     10.56 o 
   4   4  10       54.06       54.61     14.48 o 
   5   4  10        2.86      -10.63     11.10 o 
 -16   5  10       54.76       87.18     21.04 o 
 -15   5  10        4.24        1.58     19.79 o 
 -14   5  10      288.07      318.67     26.29 o 
 -13   5  10      375.92      386.70     20.84 o 
 -12   5  10      220.34      219.95     17.10 o 
 -11   5  10       52.14       55.23     11.19 o 
 -10   5  10        0.22       -5.43      9.28 o 
  -9   5  10      222.49      189.02     19.34 o 
  -8   5  10      181.99      217.54     28.99 o 
  -7   5  10       24.03       15.93      7.88 o 
  -6   5  10      162.70      148.14      9.07 o 
  -5   5  10      447.53      473.94     25.96 o 
  -4   5  10       26.39       22.27      6.77 o 
  -3   5  10       17.84        7.63      6.25 o 
  -2   5  10      290.71      292.59     15.03 o 
  -1   5  10      498.02      535.30     18.49 o 
   0   5  10      851.95      901.84     27.35 o 
   1   5  10      146.83      121.00     16.48 o 
   2   5  10      598.13      665.87     42.82 o 
   3   5  10       57.50       72.34     23.03 o 
   4   5  10       26.03       25.40     13.31 o 
 -16   6  10       19.94       78.12     22.70 o 
 -15   6  10      241.01      217.30     18.85 o 
 -14   6  10      268.35      278.40     20.27 o 
 -13   6  10      205.49      187.02     17.00 o 
 -12   6  10      343.63      383.42     20.77 o 
 -11   6  10       29.15        0.64     14.98 o 
 -10   6  10      366.81      276.01     31.40 o 
  -9   6  10       53.53       57.36     41.57 o 
  -8   6  10      176.70      191.51     20.34 o 
  -7   6  10       13.36       13.39     11.41 o 
  -6   6  10       38.66       20.68     10.59 o 
  -5   6  10        4.40        4.83      8.05 o 
  -4   6  10      154.31      134.21     11.47 o 
  -3   6  10       18.78       19.88      9.78 o 
  -2   6  10       90.24       94.67     10.48 o 
  -1   6  10      722.22      806.94     26.54 o 
   0   6  10      112.53       96.10     23.84 o 
   1   6  10      399.14      405.81     34.65 o 
   2   6  10        2.95       18.44     15.80 o 
   3   6  10       20.57       24.83     17.67 o 
 -16   7  10      104.50       55.18     16.15 o 
 -15   7  10       22.05       16.14     15.44 o 
 -14   7  10      187.61      160.15     21.11 o 
 -13   7  10       85.65       87.97     21.20 o 
 -12   7  10       81.90       87.13     17.51 o 
 -11   7  10       55.68       64.25     15.54 o 
 -10   7  10      120.67      130.16     18.10 o 
  -9   7  10      771.61      523.02     38.98 o 
  -8   7  10      734.91      734.24     47.45 o 
  -7   7  10      225.31      227.37     17.76 o 
  -6   7  10      664.80      654.42     25.20 o 
  -5   7  10       68.98       74.24     12.28 o 
  -4   7  10       15.75       10.95      8.42 o 
  -3   7  10        2.23       -1.30      8.28 o 
  -2   7  10      647.35      701.60     26.37 o 
  -1   7  10        2.95        4.01     10.23 o 
   0   7  10       39.91       25.71     15.19 o 
   1   7  10        4.01       11.45     14.96 o 
   2   7  10        4.86       -1.28     16.56 o 
 -15   8  10        2.13        2.86     14.32 o 
 -14   8  10        0.85       23.81     15.22 o 
 -13   8  10        1.81        1.91     13.53 o 
 -12   8  10      248.07      281.30     26.93 o 
 -11   8  10      191.22      182.32     21.59 o 
 -10   8  10      779.58      732.87     42.69 o 
  -9   8  10       11.77       10.28     10.87 o 
  -8   8  10      333.78      316.71     61.88 o 
  -7   8  10        5.12       -1.53      8.97 o 
  -6   8  10      296.53      311.35     20.88 o 
  -5   8  10        6.43       10.73     10.88 o 
  -4   8  10      155.72      166.51     16.88 o 
  -3   8  10      185.96      185.41     17.16 o 
  -2   8  10       18.87        9.08      9.82 o 
  -1   8  10       13.28        6.55     13.65 o 
   0   8  10        0.12        5.06     12.89 o 
   1   8  10       28.84       12.52     18.25 o 
 -14   9  10        0.78       -7.53     32.51 o 
 -13   9  10       16.95       25.90     16.71 o 
 -12   9  10       42.49       57.50     19.30 o 
 -11   9  10       51.04       41.26     36.10 o 
 -10   9  10      172.14      174.58     22.27 o 
  -9   9  10      140.57      163.98     21.88 o 
  -8   9  10      314.24      325.70     29.03 o 
  -7   9  10       44.30       42.59     22.85 o 
  -6   9  10       56.64       50.21     11.94 o 
  -5   9  10      478.89      555.34     25.35 o 
  -4   9  10        0.05       -8.94      8.94 o 
  -3   9  10      292.97      310.18     21.87 o 
  -2   9  10        3.41        3.71     12.24 o 
  -1   9  10        5.42       -5.14     14.50 o 
 -13  10  10      153.05      176.31     27.53 o 
 -12  10  10        0.25        7.73     22.96 o 
 -11  10  10      175.49      206.52     51.20 o 
 -10  10  10       79.11       58.30     15.86 o 
  -9  10  10       67.15       51.59     28.15 o 
  -8  10  10       13.70        8.50     14.73 o 
  -7  10  10        6.77       -0.07     10.71 o 
  -6  10  10       45.36       56.96     13.34 o 
  -5  10  10        6.48        0.98     10.52 o 
  -4  10  10      308.08      336.83     23.45 o 
  -3  10  10       46.88       42.34     15.16 o 
  -2  10  10      101.85       76.48     23.39 o 
 -12  11  10       50.87       18.99     15.81 o 
 -11  11  10        0.44       22.60     16.94 o 
 -10  11  10       84.82       78.14     18.26 o 
  -9  11  10        5.99       -1.82     13.03 o 
  -8  11  10        1.74        2.29     11.50 o 
  -7  11  10       43.95       32.23     12.74 o 
  -6  11  10        0.79       -3.66     10.85 o 
  -5  11  10       73.88       72.87     15.29 o 
   0 -16  11        4.50       14.93      8.37 o 
   1 -16  11       46.82       73.03     14.40 o 
   2 -16  11       12.35        3.12     15.21 o 
  -4 -15  11      192.23      190.08     18.61 o 
  -3 -15  11       54.80       44.15     15.34 o 
  -2 -15  11      230.23      236.37     18.89 o 
  -1 -15  11        0.21        6.35      8.94 o 
   0 -15  11        1.58       -0.33     10.05 o 
   1 -15  11      177.09      168.43     23.45 o 
   2 -15  11        6.14       20.29      8.19 o 
   3 -15  11       45.27       38.40     13.45 o 
   4 -15  11        5.40       -4.59      7.22 o 
  -6 -14  11        7.70       23.99     11.51 o 
  -5 -14  11       31.71       20.89      9.74 o 
  -4 -14  11       17.78       14.75     11.31 o 
  -3 -14  11       86.81       86.31     11.94 o 
  -2 -14  11       71.64       69.25     12.30 o 
  -1 -14  11        1.51        6.25      7.29 o 
   0 -14  11       88.85      102.83     13.18 o 
   1 -14  11      477.10      491.08     21.27 o 
   2 -14  11       61.02       76.45     11.02 o 
   3 -14  11       48.78       54.28      9.59 o 
   4 -14  11        0.83        3.46      8.36 o 
   5 -14  11        1.69        6.34      9.94 o 
   6 -14  11       11.89       15.27     14.77 o 
  -8 -13  11       54.58       66.11     13.94 o 
  -7 -13  11      180.07      194.40     22.58 o 
  -6 -13  11       33.89       34.92     11.66 o 
  -5 -13  11      181.22      173.47     16.74 o 
  -4 -13  11        9.18       15.45      9.37 o 
  -3 -13  11        0.42        4.60      8.71 o 
  -2 -13  11       18.43       20.26      8.95 o 
  -1 -13  11       43.75       55.29     11.76 o 
   0 -13  11     1198.22     1235.27     28.43 o 
   1 -13  11       29.64       42.32      9.63 o 
   2 -13  11      625.14      715.30     31.84 o 
   3 -13  11        3.47        0.31     14.35 o 
   4 -13  11       79.77       78.57     14.52 o 
   5 -13  11        1.05       14.01      7.61 o 
   6 -13  11        0.07       -1.78     11.84 o 
  -9 -12  11       48.23       44.89     30.13 o 
  -8 -12  11      135.73      143.13     18.20 o 
  -7 -12  11      450.42      530.41     35.98 o 
  -6 -12  11       68.95       69.09     11.65 o 
  -5 -12  11       37.09       63.62     10.64 o 
  -4 -12  11        2.72        4.15      6.98 o 
  -3 -12  11      476.71      479.14     23.14 o 
  -2 -12  11      149.68      176.57     15.11 o 
  -1 -12  11      865.77      966.48     27.21 o 
   0 -12  11       11.43       11.65      7.77 o 
   1 -12  11      507.68      563.20     20.73 o 
   2 -12  11      144.66      152.53     12.60 o 
   3 -12  11       22.91       26.29     24.04 o 
   4 -12  11       26.29       26.22     17.68 o 
   5 -12  11       24.03      -18.15     18.15 o 
 -10 -11  11      228.75      359.73     29.69 o 
  -9 -11  11        3.53        3.32      8.99 o 
  -8 -11  11     1091.56     1154.76     47.66 o 
  -7 -11  11      363.62      418.50     22.18 o 
  -6 -11  11      163.69      171.33     15.79 o 
  -5 -11  11       25.03       22.27      8.02 o 
  -4 -11  11       34.53       24.28      8.22 o 
  -3 -11  11       39.71       37.42      7.87 o 
  -2 -11  11      243.40      260.39     22.46 o 
  -1 -11  11      353.85      357.83     16.20 o 
   0 -11  11        1.06        0.73      6.43 o 
   1 -11  11       57.75       56.45      9.90 o 
   2 -11  11        7.07       18.15     11.48 o 
   3 -11  11        5.37       10.25     14.03 o 
   4 -11  11      515.59      500.66     23.39 o 
   5 -11  11      260.46      285.85     30.66 o 
   6 -11  11      184.90      199.75     28.76 o 
   7 -11  11       74.61       29.83     17.19 o 
   8 -11  11       90.38       78.10     23.15 o 
 -10 -10  11      102.29       96.84     14.01 o 
  -9 -10  11      394.17      366.04     20.39 o 
  -8 -10  11       48.28       34.42      9.19 o 
  -7 -10  11      174.29      199.98     14.55 o 
  -6 -10  11       56.07       60.90      9.38 o 
  -5 -10  11       61.13       77.94      9.47 o 
  -4 -10  11     1095.41     1108.76     25.91 o 
  -3 -10  11        1.20       -1.16      4.75 o 
  -2 -10  11      601.60      615.97     18.16 o 
  -1 -10  11        0.53       -0.88      5.11 o 
   0 -10  11       56.68       59.83      7.45 o 
   1 -10  11      109.32      114.44     13.52 o 
   2 -10  11        3.01       10.57     10.57 o 
   3 -10  11      135.35      130.84     25.27 o 
   4 -10  11       85.01       94.53     12.32 o 
   5 -10  11      223.25      248.95     29.95 o 
   6 -10  11      120.78       72.30     19.99 o 
   7 -10  11      362.16      436.90     37.75 o 
   8 -10  11        9.06        1.34     12.11 o 
 -11  -9  11       18.03        8.89      9.49 o 
 -10  -9  11        4.55       -4.83      7.76 o 
  -9  -9  11       44.87       39.97      9.33 o 
  -8  -9  11       75.98       58.94     14.76 o 
  -7  -9  11       39.73       38.82      8.48 o 
  -6  -9  11        1.27        9.97      6.74 o 
  -5  -9  11      239.47      232.04     16.54 o 
  -4  -9  11      378.33      369.65     14.91 o 
  -3  -9  11     1643.91     1698.79     31.50 o 
  -2  -9  11      292.07      277.14     13.49 o 
  -1  -9  11      683.40      714.21     18.28 o 
   0  -9  11       50.41       37.83      7.88 o 
   1  -9  11       41.40       55.35     10.29 o 
   2  -9  11      111.46      113.98     12.83 o 
   3  -9  11        0.50        0.28      7.21 o 
   4  -9  11      665.11      671.92     28.88 o 
   5  -9  11       11.11        1.17     12.70 o 
   6  -9  11      239.82      218.30     28.50 o 
   7  -9  11      105.65      126.49     12.37 o 
   8  -9  11       98.36       83.92     11.92 o 
 -12  -8  11      114.63       44.38     23.89 o 
 -11  -8  11       19.04        7.09      7.61 o 
 -10  -8  11      327.49      305.22     19.75 o 
  -9  -8  11       84.33       80.58     10.52 o 
  -8  -8  11      477.95      485.64     18.44 o 
  -7  -8  11        5.47       -1.88      6.28 o 
  -6  -8  11      127.77      128.02     11.06 o 
  -5  -8  11     1026.20      975.01     23.18 o 
  -4  -8  11     1251.76     1187.68     31.27 o 
  -3  -8  11      278.58      294.50     13.83 o 
  -2  -8  11     1373.56     1367.59     25.94 o 
  -1  -8  11       22.79       15.10      5.33 o 
   0  -8  11      343.08      334.69     15.25 o 
   1  -8  11       40.89       38.82      9.02 o 
   2  -8  11       19.86       17.25      6.36 o 
   3  -8  11      185.03      203.07     14.88 o 
   4  -8  11      328.27      364.46     30.56 o 
   5  -8  11       63.42       63.42     15.26 o 
   6  -8  11       24.15       18.41      9.58 o 
   7  -8  11       57.52       57.02     16.87 o 
   8  -8  11       70.21       57.80     11.73 o 
 -13  -7  11      115.93      131.33     30.21 o 
 -12  -7  11        7.83       -6.93     10.40 o 
 -11  -7  11      459.05      533.05     20.19 o 
 -10  -7  11      157.50      149.84     12.76 o 
  -9  -7  11      252.82      238.64     15.02 o 
  -8  -7  11        0.88       10.99      7.18 o 
  -7  -7  11      190.11      192.76     12.77 o 
  -6  -7  11      655.52      640.26     22.43 o 
  -5  -7  11       22.01        9.59      5.82 o 
  -4  -7  11      321.74      334.23     14.83 o 
  -3  -7  11      484.84      474.41     14.98 o 
  -2  -7  11      358.79      375.66     19.69 o 
  -1  -7  11      952.74      962.53     19.84 o 
   0  -7  11      189.54      179.08      9.30 o 
   1  -7  11      488.43      497.31     12.91 o 
   2  -7  11       24.45       25.94      4.79 o 
   3  -7  11     1267.18     1361.23     45.04 o 
   4  -7  11      315.06      267.37     13.86 o 
   5  -7  11       15.55       19.52      7.58 o 
   6  -7  11       15.31       12.52      7.91 o 
   7  -7  11       19.89       31.38      9.96 o 
   8  -7  11        0.85       -7.86      8.92 o 
 -13  -6  11        5.62      -17.33     17.33 o 
 -12  -6  11      156.75      138.73     15.10 o 
 -11  -6  11       47.95       41.05      9.13 o 
 -10  -6  11      442.02      466.11     18.15 o 
  -9  -6  11        3.71        3.46      6.57 o 
  -8  -6  11      201.71      204.17     13.18 o 
  -7  -6  11      386.71      384.38     15.31 o 
  -6  -6  11      723.37      735.06     19.51 o 
  -5  -6  11      112.62      106.39     11.33 o 
  -4  -6  11       36.43       25.39      6.06 o 
  -3  -6  11      275.83      279.89     11.80 o 
  -2  -6  11       84.61       92.97      7.78 o 
  -1  -6  11        1.55        0.56      4.32 o 
   0  -6  11      592.55      596.64     15.00 o 
   1  -6  11      250.47      257.09     11.43 o 
   2  -6  11     1810.20     1859.54     43.78 o 
   3  -6  11      297.01      284.31     13.84 o 
   4  -6  11      238.65      266.72     21.27 o 
   5  -6  11      155.50      139.81     40.91 o 
   6  -6  11      171.54      181.28     23.15 o 
   7  -6  11        0.42        4.42      9.17 o 
   8  -6  11       69.48       65.60     12.97 o 
 -14  -5  11       12.51       31.76     21.78 o 
 -13  -5  11      279.59      262.46     37.02 o 
 -12  -5  11       22.50       43.39     10.43 o 
 -11  -5  11       28.43       31.21      8.44 o 
 -10  -5  11       29.04       20.15      7.70 o 
  -9  -5  11      336.39      332.78     15.52 o 
  -8  -5  11      111.94      115.47     10.32 o 
  -7  -5  11     1354.81     1346.70     27.36 o 
  -6  -5  11       14.05       10.01      5.12 o 
  -5  -5  11      332.14      302.51     14.31 o 
  -4  -5  11        5.61        4.87      5.24 o 
  -3  -5  11      400.63      391.64     15.16 o 
  -2  -5  11      167.96      133.71      8.51 o 
  -1  -5  11      196.95      183.78      9.25 o 
   0  -5  11      180.04      188.08     10.64 o 
   1  -5  11     1110.71     1108.88     24.28 o 
   2  -5  11      516.85      491.68     14.08 o 
   3  -5  11      441.10      486.99     18.39 o 
   4  -5  11        5.26        7.29      6.79 o 
   5  -5  11       69.77       64.50     10.98 o 
   6  -5  11       18.50       12.97      9.00 o 
   7  -5  11       83.24       84.20     21.28 o 
   8  -5  11      181.82      174.72     18.09 o 
 -14  -4  11       22.88       24.33     21.33 o 
 -13  -4  11       56.15       49.55     13.02 o 
 -12  -4  11        6.22       -1.04      7.97 o 
 -11  -4  11        1.67       -4.83      7.08 o 
 -10  -4  11        4.79        3.28      6.24 o 
  -9  -4  11       37.85       38.70      7.60 o 
  -8  -4  11      844.49      767.97     20.57 o 
  -7  -4  11      706.92      737.54     19.45 o 
  -6  -4  11     5212.19     5296.21     68.62 o 
  -5  -4  11      255.53      244.13     11.78 o 
  -4  -4  11      592.07      581.54     14.75 o 
  -3  -4  11      101.04       97.64      7.59 o 
  -2  -4  11        2.41       -1.11      4.10 o 
  -1  -4  11     1006.99      958.60     19.14 o 
   0  -4  11        0.14        4.23      4.09 o 
   1  -4  11     1064.99     1090.74     21.35 o 
   2  -4  11        0.52       -4.33      4.33 o 
   3  -4  11        4.05       -3.77      6.31 o 
   4  -4  11        3.50        1.33      7.15 o 
   5  -4  11        0.14       -3.89      7.77 o 
   6  -4  11      730.79      736.06     38.50 o 
   7  -4  11       41.70       31.96     11.72 o 
   8  -4  11      379.89      385.04     24.55 o 
 -15  -3  11      238.42      332.13     42.00 o 
 -14  -3  11       77.49       61.08     23.46 o 
 -13  -3  11      126.98      147.16     17.02 o 
 -12  -3  11       11.71       17.93      9.21 o 
 -11  -3  11        2.00       -5.11      6.34 o 
 -10  -3  11        1.16       -1.17      5.91 o 
  -9  -3  11      637.97      681.99     19.67 o 
  -8  -3  11      173.19      159.02     11.19 o 
  -7  -3  11      991.58      930.00     21.75 o 
  -6  -3  11      616.46      525.39     29.46 o 
  -5  -3  11      134.07      146.46      8.86 o 
  -4  -3  11      585.94      529.46     13.72 o 
  -3  -3  11       93.84      103.06      7.69 o 
  -2  -3  11      414.24      437.15     12.85 o 
  -1  -3  11      214.09      227.32     13.16 o 
   0  -3  11      507.10      495.70     14.17 o 
   1  -3  11      250.04      256.05     11.71 o 
   2  -3  11      169.75      162.61     11.16 o 
   3  -3  11      123.02      115.54     12.10 o 
   4  -3  11       88.36       82.14     11.58 o 
   5  -3  11      757.83      779.27     42.24 o 
   6  -3  11        8.38        7.42      9.75 o 
   7  -3  11      390.88      362.75     24.44 o 
 -15  -2  11      326.67      299.13     39.74 o 
 -14  -2  11      168.75      142.20     27.63 o 
 -13  -2  11      123.91      137.84     14.18 o 
 -12  -2  11       26.42       23.61      9.43 o 
 -11  -2  11        2.85        1.65      6.33 o 
 -10  -2  11        4.88        1.32      6.06 o 
  -9  -2  11      147.19      151.41     11.29 o 
  -8  -2  11      134.28      131.22      9.20 o 
  -7  -2  11      321.22      332.69     12.22 o 
  -6  -2  11      733.64      764.02     20.20 o 
  -5  -2  11       13.84        6.13      4.43 o 
  -4  -2  11      568.55      552.76     14.99 o 
  -3  -2  11      175.35      159.59      7.92 o 
  -2  -2  11     1047.88     1055.44     21.02 o 
  -1  -2  11      122.13       95.59      7.85 o 
   0  -2  11     1318.32     1283.81     24.03 o 
   1  -2  11       91.65       93.50      8.14 o 
   2  -2  11      455.90      469.84     21.82 o 
   3  -2  11      391.64      398.58     22.49 o 
   4  -2  11       15.79        1.36      8.23 o 
   5  -2  11       10.03        3.60      9.04 o 
   6  -2  11      381.54      385.89     24.04 o 
   7  -2  11       22.83       18.39     11.57 o 
 -15  -1  11      150.19      232.74     34.26 o 
 -14  -1  11      124.23      100.39     16.73 o 
 -13  -1  11        5.42       13.47      8.59 o 
 -12  -1  11      132.79      159.43     15.11 o 
 -11  -1  11       40.03       52.48      8.36 o 
 -10  -1  11      254.65      298.68     14.23 o 
  -9  -1  11      603.09      614.02     16.56 o 
  -8  -1  11       41.49       43.67      6.29 o 
  -7  -1  11      331.49      316.91     11.99 o 
  -6  -1  11        6.73        2.55      3.66 o 
  -5  -1  11       36.75       42.03      5.96 o 
  -4  -1  11      188.73      164.01      7.87 o 
  -3  -1  11      889.94      940.50     18.30 o 
  -2  -1  11      158.86      171.61     10.00 o 
  -1  -1  11      199.07      198.20     10.76 o 
   0  -1  11        0.96       -4.51      4.51 o 
   1  -1  11      467.15      461.52     17.01 o 
   2  -1  11        1.36       -1.26      9.18 o 
   3  -1  11        7.81        7.45      8.15 o 
   4  -1  11      205.48      185.75     17.72 o 
   5  -1  11       65.66       81.42     13.73 o 
   6  -1  11      227.61      218.80     22.18 o 
   7  -1  11       20.11       33.27     15.13 o 
 -16   0  11       95.76       64.24     25.09 o 
 -15   0  11       15.17       44.29     21.01 o 
 -14   0  11       12.50       15.08      8.50 o 
 -13   0  11       10.98       20.44      9.05 o 
 -12   0  11       73.96       68.70     11.30 o 
 -11   0  11      312.81      336.59     15.22 o 
 -10   0  11       62.84       42.40      6.89 o 
  -9   0  11     1347.19     1346.48     25.06 o 
  -8   0  11       98.44       91.14      7.82 o 
  -7   0  11      396.24      394.70     16.77 o 
  -6   0  11        3.83       -0.58      4.82 o 
  -5   0  11        5.12        5.38      4.15 o 
  -4   0  11      310.50      335.55     12.31 o 
  -3   0  11       89.55       97.33      8.34 o 
  -2   0  11       15.58       14.98      5.17 o 
  -1   0  11       34.64       30.73      6.01 o 
   0   0  11      591.99      580.65     16.55 o 
   1   0  11       26.88       13.56      7.15 o 
   2   0  11      397.58      375.09     37.78 o 
   3   0  11      546.45      508.05     54.57 o 
   4   0  11       93.25       57.16     12.65 o 
   5   0  11      337.99      418.80     26.88 o 
   6   0  11       42.80       48.59     18.54 o 
 -16   1  11       36.54       77.55     23.67 o 
 -15   1  11        5.94       20.79     18.09 o 
 -14   1  11       14.64       18.28      9.11 o 
 -13   1  11      141.29      154.48     15.28 o 
 -12   1  11      131.44      118.38     13.29 o 
 -11   1  11       50.80       61.10     10.74 o 
 -10   1  11     1317.33     1337.72     27.84 o 
  -9   1  11      383.68      378.72     14.31 o 
  -8   1  11      129.17      114.33      9.61 o 
  -7   1  11        3.18        2.18      3.96 o 
  -6   1  11      137.34      142.13      8.14 o 
  -5   1  11       19.94       23.16      4.92 o 
  -4   1  11      126.61      135.48      9.54 o 
  -3   1  11        1.74        2.91      4.73 o 
  -2   1  11       98.89       74.79      7.86 o 
  -1   1  11       67.72       67.04      7.79 o 
   0   1  11       16.66       17.17      6.16 o 
   1   1  11      102.03      113.78     19.52 o 
   2   1  11      248.82      237.58     26.67 o 
   3   1  11      480.21      465.43     24.65 o 
   4   1  11      407.28      420.89     25.01 o 
   5   1  11      182.23      168.57     19.48 o 
   6   1  11       28.32       40.81     13.37 o 
 -16   2  11        1.92       42.54     19.97 o 
 -15   2  11       27.09       25.52     24.79 o 
 -14   2  11       14.89       16.83      9.25 o 
 -13   2  11       57.41       58.49     21.24 o 
 -12   2  11      103.59      105.22     12.90 o 
 -11   2  11      110.99      101.27     19.72 o 
 -10   2  11      631.83      659.94     24.23 o 
  -9   2  11      270.61      317.46     17.29 o 
  -8   2  11       49.47       41.81      9.06 o 
  -7   2  11      425.79      451.75     13.69 o 
  -6   2  11        1.86       12.25      7.26 o 
  -5   2  11      491.00      490.73     14.16 o 
  -4   2  11       12.40        6.56      5.06 o 
  -3   2  11       51.82       48.07      7.26 o 
  -2   2  11        6.14        4.22      5.03 o 
  -1   2  11      129.36      132.46     10.31 o 
   0   2  11        1.31       -0.80      6.63 o 
   1   2  11        6.36        0.58      8.56 o 
   2   2  11      176.45      188.32     18.29 o 
   3   2  11       81.14       69.67     14.10 o 
   4   2  11      173.10      190.79     20.31 o 
   5   2  11        8.26       24.67     12.56 o 
 -16   3  11       50.96       94.74     23.10 o 
 -15   3  11        1.01       -7.56     19.07 o 
 -14   3  11       30.92       29.75     19.36 o 
 -13   3  11       97.95      109.51     13.34 o 
 -12   3  11       74.33       81.28     12.27 o 
 -11   3  11      275.12      293.14     17.79 o 
 -10   3  11        1.41        1.43     10.06 o 
  -9   3  11       17.94       24.15      7.95 o 
  -8   3  11      557.85      550.33     22.09 o 
  -7   3  11      106.80       86.63      8.44 o 
  -6   3  11     1084.94     1079.71     29.07 o 
  -5   3  11       20.18       16.29      5.98 o 
  -4   3  11      773.84      848.80     21.21 o 
  -3   3  11       31.87       23.27      6.78 o 
  -2   3  11      551.96      585.81     18.21 o 
  -1   3  11        1.66        0.49      5.70 o 
   0   3  11        2.24        1.91      7.20 o 
   1   3  11      406.48      468.64     24.67 o 
   2   3  11        8.82       -8.64      8.64 o 
   3   3  11      134.35      120.69     17.07 o 
   4   3  11        4.56      -10.38     10.38 o 
 -16   4  11      217.87      257.68     35.38 o 
 -15   4  11      240.11      251.37     19.19 o 
 -14   4  11      193.50      247.57     29.72 o 
 -13   4  11      467.91      487.44     23.61 o 
 -12   4  11       76.91       54.23     11.27 o 
 -11   4  11      276.83      227.67     21.90 o 
 -10   4  11       46.41       48.40     13.30 o 
  -9   4  11       26.86       33.96     11.17 o 
  -8   4  11       10.38        1.43      7.37 o 
  -7   4  11      773.57      824.09     22.34 o 
  -6   4  11      175.01      160.10     11.45 o 
  -5   4  11      821.71      874.35     22.27 o 
  -4   4  11        1.24       -0.99      5.81 o 
  -3   4  11        4.35        0.46      9.78 o 
  -2   4  11       47.94       29.23      7.58 o 
  -1   4  11      145.69      127.78     11.16 o 
   0   4  11      146.50      160.07     17.32 o 
   1   4  11       94.17       89.38     15.28 o 
   2   4  11        0.96       -4.08     10.26 o 
   3   4  11       99.06       78.35     15.91 o 
   4   4  11        2.87        0.32     11.63 o 
 -16   5  11       20.02       38.90     19.05 o 
 -15   5  11        5.03        8.45      9.87 o 
 -14   5  11      643.74      735.58     53.52 o 
 -13   5  11       57.93       42.99     15.09 o 
 -12   5  11      344.38      349.70     26.81 o 
 -11   5  11       14.19       10.12     11.98 o 
 -10   5  11       51.63       34.59     12.00 o 
  -9   5  11      251.89      223.14     21.81 o 
  -8   5  11       68.82       27.75     22.31 o 
  -7   5  11      440.58      479.15     20.84 o 
  -6   5  11       65.31       75.94      9.50 o 
  -5   5  11       21.02       12.34      6.91 o 
  -4   5  11        1.10       -4.11      6.12 o 
  -3   5  11      129.75      118.97     11.30 o 
  -2   5  11      640.82      695.44     21.39 o 
  -1   5  11       33.03       54.68     12.89 o 
   0   5  11      765.61      784.18     32.32 o 
   1   5  11       12.64       -4.41     11.25 o 
   2   5  11      135.70      131.05     20.29 o 
   3   5  11        5.20       -3.88     11.22 o 
 -16   6  11        1.91       34.99     22.43 o 
 -15   6  11      433.28      418.78     29.68 o 
 -14   6  11       39.43       20.89     15.01 o 
 -13   6  11      161.61      163.00     21.98 o 
 -12   6  11       35.15       25.65     13.74 o 
 -11   6  11       89.09       93.96     17.17 o 
 -10   6  11      129.10      134.82     18.08 o 
  -9   6  11        0.39        6.95      7.56 o 
  -8   6  11      348.50      375.73     20.00 o 
  -7   6  11       93.64      122.58     13.69 o 
  -6   6  11      354.09      402.84     20.26 o 
  -5   6  11        0.57        9.70      8.45 o 
  -4   6  11        2.75       -3.46      7.95 o 
  -3   6  11       44.64       44.83      9.32 o 
  -2   6  11       11.89       12.53      8.06 o 
  -1   6  11      453.40      492.04     22.57 o 
   0   6  11       61.80       64.18     19.66 o 
   1   6  11      339.78      326.25     37.27 o 
   2   6  11       80.83       61.18     20.69 o 
 -15   7  11       89.33       90.88     18.98 o 
 -14   7  11       65.00       88.80     19.32 o 
 -13   7  11        0.41      -13.44     13.44 o 
 -12   7  11        1.76        2.64     12.82 o 
 -11   7  11        7.02        2.80     11.17 o 
 -10   7  11      354.85      339.10     26.36 o 
  -9   7  11      297.38      275.55     25.33 o 
  -8   7  11      527.16      568.35     24.56 o 
  -7   7  11      182.18      216.22     17.84 o 
  -6   7  11      618.33      694.39     26.96 o 
  -5   7  11      154.83      151.27     16.04 o 
  -4   7  11        0.63       -7.36      7.36 o 
  -3   7  11       35.15       25.97     10.26 o 
  -2   7  11       60.14       67.04     15.12 o 
  -1   7  11       28.63       18.15     16.64 o 
   0   7  11      109.63       77.00     21.82 o 
 -14   8  11       21.89       38.82     16.88 o 
 -13   8  11       78.98       69.01     18.28 o 
 -12   8  11        0.61       -8.44     12.42 o 
 -11   8  11      180.75      169.29     20.79 o 
 -10   8  11      543.23      452.71    102.24 o 
  -9   8  11        2.06       -1.57     11.78 o 
  -8   8  11      638.16      605.07     26.39 o 
  -7   8  11      222.51      213.39     18.89 o 
  -6   8  11       28.64       12.91     10.65 o 
  -5   8  11       42.40       73.95     13.39 o 
  -4   8  11        1.36       -0.44      9.67 o 
  -3   8  11       20.48       14.40     10.84 o 
  -2   8  11       13.39        6.98     12.23 o 
  -1   8  11        6.60        2.06     16.09 o 
 -13   9  11       13.88        6.12     14.83 o 
 -12   9  11       11.02        0.90     12.68 o 
 -11   9  11       57.05       42.29     15.75 o 
 -10   9  11       84.61      127.35     28.29 o 
  -9   9  11       16.06       -2.77     11.80 o 
  -8   9  11      175.34      165.82     17.91 o 
  -7   9  11       17.50       20.09     11.10 o 
  -6   9  11       34.12       45.19     13.00 o 
  -5   9  11      184.31      184.96     18.49 o 
  -4   9  11       29.24       26.82     12.20 o 
  -3   9  11      250.30      246.87     25.09 o 
 -12  10  11       86.81       49.20     18.21 o 
 -11  10  11       31.21       24.30     26.45 o 
 -10  10  11       10.36       -4.67     13.65 o 
  -9  10  11        7.40       10.21     13.59 o 
  -8  10  11        5.00       -1.60     11.03 o 
  -7  10  11       57.36       31.10     12.73 o 
  -6  10  11       69.49       85.38     15.28 o 
  -5  10  11      156.77      152.97     17.51 o 
  -3 -15  12      325.11      360.15     28.98 o 
  -2 -15  12       92.16      101.03     16.06 o 
  -1 -15  12        3.83        8.36      9.00 o 
   0 -15  12      120.64      102.18     13.95 o 
   1 -15  12      155.82      175.79     16.34 o 
   2 -15  12      191.96      214.28     16.21 o 
   3 -15  12        1.91       -0.21      7.82 o 
  -6 -14  12      123.41      170.16     47.86 o 
  -5 -14  12       79.52       85.32     17.20 o 
  -4 -14  12       20.79       16.57     10.75 o 
  -3 -14  12       73.85       54.83     17.00 o 
  -2 -14  12       71.14       57.90      9.57 o 
  -1 -14  12        9.08       15.11      7.62 o 
   0 -14  12        1.79        9.50      8.89 o 
   1 -14  12      613.90      621.95     22.88 o 
   2 -14  12       10.90       14.88      7.80 o 
   3 -14  12       72.21       37.55     33.78 o 
   4 -14  12        0.23       -5.37      7.47 o 
  -7 -13  12      117.39      143.60     32.91 o 
  -6 -13  12      236.04      229.32     28.42 o 
  -5 -13  12      149.72      158.62     16.85 o 
  -4 -13  12       64.73       55.65     11.94 o 
  -3 -13  12       44.34       36.53     10.02 o 
  -2 -13  12      251.54      245.91     18.15 o 
  -1 -13  12      321.17      297.64     18.14 o 
   0 -13  12      903.61      950.67     48.47 o 
   1 -13  12       69.61       80.38     11.26 o 
   2 -13  12      249.68      263.82     15.63 o 
   3 -13  12       15.18       41.28     15.27 o 
   4 -13  12       34.01       35.70     12.36 o 
  -9 -12  12       78.59       75.89     17.60 o 
  -8 -12  12       17.50       38.24     10.73 o 
  -7 -12  12      166.54      132.17     14.21 o 
  -6 -12  12      192.52      206.40     16.07 o 
  -5 -12  12        7.31        1.11      8.66 o 
  -4 -12  12       37.54       29.62      9.27 o 
  -3 -12  12       29.34       10.18      6.44 o 
  -2 -12  12        1.48        2.95      7.50 o 
  -1 -12  12      129.16      141.15     13.63 o 
   0 -12  12       38.64       32.94      8.51 o 
   1 -12  12      551.99      580.01     19.35 o 
   2 -12  12        0.41       -7.10     13.07 o 
   3 -12  12        8.60       20.06     22.00 o 
   4 -12  12        7.13        4.37     14.93 o 
 -10 -11  12        9.37       -5.87     11.77 o 
  -9 -11  12        0.45       11.65     17.63 o 
  -8 -11  12      517.83      528.77     30.61 o 
  -7 -11  12       27.72       15.93      8.70 o 
  -6 -11  12      559.72      602.26     20.94 o 
  -5 -11  12       60.55       46.71      8.90 o 
  -4 -11  12      111.78      118.94     14.48 o 
  -3 -11  12      395.94      385.20     16.27 o 
  -2 -11  12        0.20        5.99      6.61 o 
  -1 -11  12      278.88      297.58     14.64 o 
   0 -11  12       29.71       24.11      6.95 o 
   1 -11  12      107.43      108.01     10.04 o 
   2 -11  12      134.75      120.50     18.20 o 
   3 -11  12      104.54      107.39     25.87 o 
   4 -11  12      357.71      358.30     34.53 o 
   6 -11  12      460.47      433.45     38.27 o 
   7 -11  12        0.18        1.57     17.05 o 
 -11 -10  12        7.04      -13.81     13.81 o 
 -10 -10  12       34.42       51.91     11.09 o 
  -9 -10  12      229.10      190.44     15.42 o 
  -8 -10  12        7.16       10.51      8.19 o 
  -7 -10  12      127.78      151.66     13.22 o 
  -6 -10  12       58.04       45.63      8.93 o 
  -5 -10  12      123.09      133.92     11.41 o 
  -4 -10  12      318.56      283.38     26.28 o 
  -3 -10  12      430.70      423.14     16.07 o 
  -2 -10  12      158.74      172.85     11.79 o 
  -1 -10  12        0.59       -2.84      5.39 o 
   0 -10  12      139.40      149.63      9.97 o 
   1 -10  12        0.99       -3.95      4.75 o 
   2 -10  12       34.41       15.60     12.24 o 
   3 -10  12      171.00      164.98     27.55 o 
   5 -10  12      734.97      812.08     45.96 o 
   6 -10  12       51.80       48.13     18.63 o 
   7 -10  12       58.38       53.81     20.51 o 
 -11  -9  12        3.30       -0.97      8.05 o 
 -10  -9  12       12.26       15.19      9.01 o 
  -9  -9  12       34.28       41.64      9.50 o 
  -8  -9  12        4.06       -5.66      7.02 o 
  -7  -9  12        4.94        8.02      6.88 o 
  -6  -9  12      144.93      138.10     19.29 o 
  -5  -9  12       37.52       30.33      7.54 o 
  -4  -9  12     2061.28     1985.56    127.25 o 
  -3  -9  12      114.05      123.07     10.38 o 
  -2  -9  12      331.55      347.17     13.86 o 
  -1  -9  12      381.00      401.95     14.11 o 
   0  -9  12      251.70      278.71     11.99 o 
   1  -9  12       73.96      102.45     16.24 o 
   2  -9  12        3.41        2.11     10.49 o 
   3  -9  12      141.02      144.65     18.59 o 
   4  -9  12       30.35       14.69     14.33 o 
   5  -9  12      181.44      179.56     26.21 o 
   6  -9  12       60.84       70.57     20.18 o 
   7  -9  12        1.73        3.81     13.36 o 
 -12  -8  12       35.53       52.92     15.08 o 
 -11  -8  12       59.54       60.72     10.63 o 
 -10  -8  12      189.90      226.96     21.19 o 
  -9  -8  12       27.07       13.65      7.93 o 
  -8  -8  12       13.82       18.71      7.85 o 
  -7  -8  12        1.03       -1.84      8.28 o 
  -6  -8  12       64.16       80.49     12.27 o 
  -5  -8  12      217.12      188.89     12.48 o 
  -4  -8  12       16.74        7.49      6.18 o 
  -3  -8  12      675.93      685.05     18.67 o 
  -2  -8  12      374.39      387.39     14.04 o 
  -1  -8  12      659.24      698.88     17.63 o 
   0  -8  12        2.19       -0.12      4.89 o 
   1  -8  12        0.68       -8.32      8.42 o 
   2  -8  12      232.91      251.97     21.81 o 
   3  -8  12       44.26       34.88     10.93 o 
   4  -8  12      407.65      454.55     35.31 o 
   5  -8  12        0.38       -6.84      6.84 o 
   6  -8  12       33.53       26.14      9.07 o 
   7  -8  12       11.57       20.74      9.80 o 
 -12  -7  12       22.72       12.82      9.71 o 
 -11  -7  12      562.55      595.86     37.93 o 
 -10  -7  12       87.02      117.87     17.60 o 
  -9  -7  12       55.10       34.94      8.77 o 
  -8  -7  12       21.75       19.10      7.34 o 
  -7  -7  12      107.34       71.83      9.39 o 
  -6  -7  12       42.58       34.99      7.29 o 
  -5  -7  12      493.83      495.74     18.63 o 
  -4  -7  12      571.18      596.64     17.52 o 
  -3  -7  12      324.73      341.10     13.40 o 
  -2  -7  12      220.64      223.67     11.34 o 
  -1  -7  12       11.13       15.22      6.06 o 
   0  -7  12        3.94       -5.02      5.02 o 
   1  -7  12      169.67      172.02     12.34 o 
   2  -7  12      399.75      385.61     12.78 o 
   3  -7  12      212.39      215.25     26.44 o 
   4  -7  12      679.84      719.36     41.76 o 
   5  -7  12      132.63      144.68     13.15 o 
   6  -7  12       69.37       64.56     11.20 o 
   7  -7  12       13.21       11.21      9.82 o 
 -13  -6  12       27.78       24.74     21.67 o 
 -12  -6  12      203.51      193.31     17.92 o 
 -11  -6  12      224.30      251.12     16.32 o 
 -10  -6  12      155.98      132.40     12.20 o 
  -9  -6  12       85.91       74.98      9.97 o 
  -8  -6  12       19.33        4.73      6.04 o 
  -7  -6  12        2.11        7.55      7.88 o 
  -6  -6  12      120.72      123.01     10.21 o 
  -5  -6  12       25.56       15.49      6.74 o 
  -4  -6  12      429.71      420.76     14.76 o 
  -3  -6  12        3.11       -1.16      4.90 o 
  -2  -6  12        9.95       16.95      6.28 o 
  -1  -6  12      188.32      203.31     12.17 o 
   0  -6  12      130.60      139.35     10.32 o 
   1  -6  12      901.49      935.71     34.55 o 
   2  -6  12     1132.11     1157.40     37.03 o 
   3  -6  12      108.44      107.54     10.57 o 
   4  -6  12       92.19       96.41     11.25 o 
   5  -6  12       44.35       26.41      9.71 o 
   6  -6  12      252.54      261.31     18.41 o 
   7  -6  12       24.99        1.63      9.72 o 
 -14  -5  12      153.94      117.37     29.60 o 
 -13  -5  12       33.63       31.17     10.92 o 
 -12  -5  12      120.54      117.05     14.87 o 
 -11  -5  12      125.74      101.17     11.34 o 
 -10  -5  12        0.65       -4.59      6.45 o 
  -9  -5  12        1.37        4.36      7.80 o 
  -8  -5  12       51.30       46.94      9.64 o 
  -7  -5  12      775.54      803.83     21.01 o 
  -6  -5  12      145.32      132.06     10.32 o 
  -5  -5  12      399.57      342.31     13.66 o 
  -4  -5  12       95.28       94.26      8.64 o 
  -3  -5  12       73.36       71.52      8.85 o 
  -2  -5  12       26.17       28.10      9.16 o 
  -1  -5  12       52.55       47.23      7.24 o 
   0  -5  12      127.75      119.89      8.44 o 
   1  -5  12      285.61      281.54     13.01 o 
   2  -5  12      225.36      233.04     13.11 o 
   3  -5  12       65.56       61.99     12.23 o 
   4  -5  12      388.43      395.80     59.34 o 
   5  -5  12      146.00      143.84     17.85 o 
   6  -5  12      211.50      204.38     17.65 o 
   7  -5  12      252.25      265.93     26.45 o 
 -14  -4  12        2.69      -18.31     18.85 o 
 -13  -4  12      127.24      122.91     14.67 o 
 -12  -4  12       16.28       10.46      9.52 o 
 -11  -4  12        8.03       13.91      7.30 o 
 -10  -4  12        0.81       -2.96      6.44 o 
  -9  -4  12        0.64        3.64      6.09 o 
  -8  -4  12      422.06      439.75     16.10 o 
  -7  -4  12        2.99       -5.24      5.24 o 
  -6  -4  12     1458.41     1580.93     33.37 o 
  -5  -4  12       25.51       23.78      6.23 o 
  -4  -4  12      940.61      966.66     25.10 o 
  -3  -4  12       73.71       52.97      7.93 o 
  -2  -4  12      255.71      238.82     13.43 o 
  -1  -4  12       46.62       59.18      6.65 o 
   0  -4  12       68.42       67.10     10.84 o 
   1  -4  12       13.87       12.06      5.28 o 
   2  -4  12       35.34       41.81      8.89 o 
   3  -4  12        7.36       17.14      7.87 o 
   4  -4  12        5.00       -3.17      9.84 o 
   5  -4  12      142.77      118.86     14.57 o 
   6  -4  12      263.90      268.48     20.67 o 
   7  -4  12       11.41        4.69     10.75 o 
 -15  -3  12      164.49      107.32     30.19 o 
 -14  -3  12      166.82      120.58     18.70 o 
 -13  -3  12       75.72       56.70     11.53 o 
 -12  -3  12       27.31       23.81      9.84 o 
 -11  -3  12       32.15       22.90      7.85 o 
 -10  -3  12       20.25       27.18      7.91 o 
  -9  -3  12      124.93      137.54     14.72 o 
  -8  -3  12       70.24       63.66      8.27 o 
  -7  -3  12     4040.20     3896.40     55.22 o 
  -6  -3  12      121.69      103.59     12.55 o 
  -5  -3  12      441.34      412.53     17.09 o 
  -4  -3  12       75.86       76.19      9.36 o 
  -3  -3  12       50.65       45.59      7.79 o 
  -2  -3  12       14.72       21.94      5.30 o 
  -1  -3  12      226.26      213.63     11.27 o 
   0  -3  12      251.29      262.37     12.08 o 
   1  -3  12      130.52      131.58      9.51 o 
   2  -3  12       41.28       42.50     14.14 o 
   3  -3  12       97.96       93.60     12.01 o 
   4  -3  12        1.49       -6.11      7.69 o 
   5  -3  12      178.20      170.65     17.03 o 
   6  -3  12        3.23       -1.47     11.31 o 
 -15  -2  12      210.29      219.64     34.93 o 
 -14  -2  12      233.27      272.64     20.10 o 
 -13  -2  12        1.51       -7.93      7.93 o 
 -12  -2  12       71.72       74.13     12.19 o 
 -11  -2  12        1.91        1.84      6.74 o 
 -10  -2  12       24.17       15.48      7.22 o 
  -9  -2  12        3.14       12.14      6.33 o 
  -8  -2  12       83.81       65.74      8.28 o 
  -7  -2  12      705.20      657.81     60.05 o 
  -6  -2  12        3.71       13.79      6.73 o 
  -5  -2  12      145.08      144.22     15.35 o 
  -4  -2  12      684.29      652.32     23.23 o 
  -3  -2  12        7.95        5.32      5.26 o 
  -2  -2  12      439.01      456.76     14.68 o 
  -1  -2  12        1.44        1.41      4.91 o 
   0  -2  12      146.12      135.25      9.83 o 
   1  -2  12       20.95       21.08      7.08 o 
   2  -2  12      767.77      803.36     27.31 o 
   3  -2  12       19.48       22.43      9.60 o 
   4  -2  12       21.02        9.26      9.58 o 
   5  -2  12       39.03       23.81     14.63 o 
   6  -2  12       23.74       21.33     11.89 o 
 -15  -1  12      146.06      156.74     29.81 o 
 -14  -1  12       24.56       13.36      9.55 o 
 -13  -1  12      211.61      212.35     17.72 o 
 -12  -1  12       42.33       52.38     11.01 o 
 -11  -1  12      359.97      361.30     15.92 o 
 -10  -1  12       92.75       93.82     10.01 o 
  -9  -1  12      107.29      122.31     10.55 o 
  -8  -1  12      826.50      815.45     34.20 o 
  -7  -1  12      356.02      372.81     20.68 o 
  -6  -1  12       36.89       36.48      7.86 o 
  -5  -1  12      155.94      169.46     13.72 o 
  -4  -1  12       76.83       87.34      7.90 o 
  -3  -1  12      763.85      757.98     18.69 o 
  -2  -1  12      153.94      153.71     10.10 o 
  -1  -1  12      176.05      175.55     10.88 o 
   0  -1  12        0.09       -4.21      4.90 o 
   1  -1  12      232.87      258.22     17.99 o 
   2  -1  12       19.26       25.29     10.01 o 
   3  -1  12       19.32       18.01      9.59 o 
   4  -1  12       29.32       15.32     10.91 o 
   5  -1  12       20.70       18.48     11.25 o 
   6  -1  12       11.66       18.88     16.86 o 
 -16   0  12       21.77       32.76     21.89 o 
 -15   0  12        9.75       15.40     11.69 o 
 -14   0  12        9.96       23.86     10.18 o 
 -13   0  12       42.43       55.10     11.84 o 
 -12   0  12      403.98      456.32     21.48 o 
 -11   0  12      341.66      370.05     16.35 o 
 -10   0  12      594.60      588.93     21.92 o 
  -9   0  12      377.76      394.31     18.23 o 
  -8   0  12      759.15      756.59     24.00 o 
  -7   0  12       57.25       34.37     13.00 o 
  -6   0  12        4.50       11.21      7.06 o 
  -5   0  12       28.25       23.95      5.75 o 
  -4   0  12      425.48      407.12     14.15 o 
  -3   0  12       23.23       12.34      5.59 o 
  -2   0  12      745.40      762.26     19.29 o 
  -1   0  12        0.64       -3.06      5.01 o 
   0   0  12      543.73      584.38     23.40 o 
   1   0  12      347.16      316.46     21.00 o 
   2   0  12      301.11      323.72     21.60 o 
   3   0  12       23.97       28.22     10.88 o 
   4   0  12      206.89      196.47     28.97 o 
   5   0  12       47.96       58.44     14.26 o 
 -16   1  12       11.10       22.79     19.90 o 
 -15   1  12        2.22       11.30     13.30 o 
 -14   1  12      131.99      144.99     16.01 o 
 -13   1  12      171.14      146.82     15.28 o 
 -12   1  12      248.80      289.64     31.41 o 
 -11   1  12      770.84      851.02     27.58 o 
 -10   1  12       94.11       79.08     11.30 o 
  -9   1  12      600.59      628.37     22.35 o 
  -8   1  12       51.85       58.24     11.19 o 
  -7   1  12      106.41       91.33     10.84 o 
  -6   1  12      191.39      185.28     15.85 o 
  -5   1  12      462.86      447.05     26.04 o 
  -4   1  12      512.20      476.55     15.84 o 
  -3   1  12      373.26      354.24     13.95 o 
  -2   1  12      121.00      117.84      9.95 o 
  -1   1  12       50.47       47.51      7.72 o
[truncated: 72,502 more chars]
